# Supplementary material for: 2-Diazo-1-(1,1-dioxothio­morpholin-4-yl)ethanone
Source: Acta Crystallogr Sect E Struct Rep Online. 2011 Jun 30;67(Pt 7):o1844–5. doi: 10.1107/S1600536811023774 (PMC3151793; doi:10.1107/S1600536811023774)
Supplement: Supplementary file 1 [file e-67-o1844-sup1.cif]

##############################################################################
#                                                                            #
# This CIF contains the data in a paper accepted for publication in          #
# Acta Crystallographica Section E. It conforms to the requirements of       #
# Notes for Authors for Acta Crystallographica Section E, and has been       #
# peer reviewed under the auspices of the IUCr Commission on Journals.       #
#                                                                            #
# Full details of the Crystallographic Information File format               #
# are given in the paper "The Crystallographic Information File (CIF):       #
# a New Standard Archive File for Crystallography" by S. R. Hall, F. H.      #
# Allen and I. D. Brown [Acta Cryst. (1991), A47, 655-685].                  #
#                                                                            #
# The current version of the core CIF dictionary is obtainable from          #
# ftp://ftp.iucr.org/pub/cif_core.dic.                                       #
#                                                                            #
# Software is freely available for graphical display of the structure(s)     #
# in this CIF. For information consult the CIF software page                 #
# http://www.iucr.org/resources/cif/software.                                #
#                                                                            #
# This file may be used for bona fide research purposes within the           #
# scientific community so long as proper attribution is given to the journal # 
# article from which it was obtained.                                        #
#                                                                            #
##############################################################################
data_I
_audit_creation_method     SHELXL-97
_chemical_name_systematic
;
2-Diazo-1-(1,1-dioxothiomorpholin-4-yl)ethanone
;
_chemical_name_common     'thiomorpholine-1,1-dioxide diazoacetamide'
_chemical_formula_moiety     'C6 H9 N3 O3 S'
_chemical_formula_sum     'C6 H9 N3 O3 S'
_chemical_formula_iupac     'C6 H9 N3 O3 S'
_chemical_formula_weight     203.22
_chemical_melting_point_gt     438
_chemical_melting_point_lt     449
_symmetry_cell_setting     monoclinic
_symmetry_space_group_name_H-M     'P 21/n'
_symmetry_space_group_name_Hall     '-P 2yn'
loop_
    _symmetry_equiv_pos_as_xyz
    'x, y, z'
    '-x+1/2, y+1/2, -z+1/2'
    '-x, -y, -z'
    'x-1/2, -y-1/2, z-1/2'
_cell_length_a     5.2729(3)
_cell_length_b     20.1349(11)
_cell_length_c     7.8683(4)
_cell_angle_alpha     90.00
_cell_angle_beta     95.171(2)
_cell_angle_gamma     90.00
_cell_volume     831.97(8)
_cell_formula_units_Z     4
_cell_measurement_reflns_used     5309
_cell_measurement_theta_min     2.7890
_cell_measurement_theta_max     36.6310
_cell_measurement_temperature     105(2)
_exptl_crystal_description     'needle'
_exptl_crystal_colour     'yellow'
_exptl_crystal_size_max     0.80
_exptl_crystal_size_mid     0.30
_exptl_crystal_size_min     0.20
_exptl_crystal_density_diffrn     1.622
_exptl_crystal_density_meas     ?
_exptl_crystal_density_method     'not measured'
_exptl_crystal_F_000     424
_exptl_absorpt_coefficient_mu     0.367
_exptl_absorpt_correction_type     multi-scan
_exptl_absorpt_process_details     '(SADABS; Bruker, 2007)'
_exptl_absorpt_correction_T_min     0.8486
_exptl_absorpt_correction_T_max     0.9292
_exptl_special_details     ?
_diffrn_ambient_temperature     105(2)
_diffrn_radiation_type     MoK\a
_diffrn_radiation_wavelength     0.71073
_diffrn_radiation_source     'fine-focus sealed tube'
_diffrn_radiation_monochromator     graphite
_diffrn_measurement_device_type     'Bruker APEXII CCD'
_diffrn_measurement_method
                           'Sets of exposures each taken over 0.5\% \w rotation'
_diffrn_detector_area_resol_mean     8.3
_diffrn_reflns_number     14742
_diffrn_reflns_av_R_equivalents     0.0314
_diffrn_reflns_av_sigmaI/netI     0.0372
_diffrn_reflns_theta_min     2.02
_diffrn_reflns_theta_max     36.76
_diffrn_reflns_theta_full     31.00
_diffrn_measured_fraction_theta_max     0.948
_diffrn_measured_fraction_theta_full     0.981
_diffrn_reflns_limit_h_min     -8
_diffrn_reflns_limit_h_max     8
_diffrn_reflns_limit_k_min     -30
_diffrn_reflns_limit_k_max     32
_diffrn_reflns_limit_l_min     -11
_diffrn_reflns_limit_l_max     13
_diffrn_standards_number     0
_diffrn_standards_interval_count     ?
_diffrn_standards_interval_time     ?
_diffrn_standards_decay_%     0
_refine_special_details
;
Refinement of <i>F</i>^2^ against ALL reflections. The weighted <i>R</i>-factor
<i>wR</i> and goodness of fit <i>S</i> are based on <i>F</i>^2^, conventional
<i>R</i>-factors <i>R</i> are based on <i>F</i>, with <i>F</i> set to zero for
negative <i>F</i>^2^. The threshold expression of <i>F</i>^2^ >
2\s(<i>F</i>^2^) is used only for calculating <i>R</i>-factors(gt) <i>etc</i>.
and is not relevant to the choice of reflections for refinement.
<i>R</i>-factors based on <i>F</i>^2^ are statistically about twice as large
as those based on <i>F</i>, and <i>R</i>- factors based on ALL data will be
even larger.
;
_reflns_number_total     3951
_reflns_number_gt     3029
_reflns_threshold_expression     I>2\s(I)
_refine_ls_structure_factor_coef     Fsqd
_refine_ls_matrix_type     full
_refine_ls_R_factor_all     0.0758
_refine_ls_R_factor_gt     0.0560
_refine_ls_wR_factor_gt     0.1548
_refine_ls_wR_factor_ref     0.1651
_refine_ls_goodness_of_fit_ref     1.113
_refine_ls_restrained_S_all     1.112
_refine_ls_number_reflns     3951
_refine_ls_number_parameters     138
_refine_ls_number_restraints     13
_refine_ls_hydrogen_treatment     mixed
_refine_ls_weighting_scheme     calc
_refine_ls_weighting_details
         'calc w=1/[\s^2^(Fo^2^)+(0.0728P)^2^+1.0103P] where P=(Fo^2^+2Fc^2^)/3'
_atom_sites_solution_hydrogens     geom
_atom_sites_solution_primary     direct
_atom_sites_solution_secondary     difmap
_refine_ls_shift/su_max     0.000
_refine_ls_shift/su_mean     0.000
_refine_diff_density_max     1.239
_refine_diff_density_min     -0.713
_refine_ls_extinction_method     none
_refine_ls_extinction_coef     ?
loop_
    _atom_type_symbol
    _atom_type_description
    _atom_type_scat_dispersion_real
    _atom_type_scat_dispersion_imag
    _atom_type_scat_source
    'C' 'C' 0.0033 0.0016
                         'International Tables Vol C Tables 4.2.6.8 and 6.1.1.4'
    'H' 'H' 0.0000 0.0000
                         'International Tables Vol C Tables 4.2.6.8 and 6.1.1.4'
    'N' 'N' 0.0061 0.0033
                         'International Tables Vol C Tables 4.2.6.8 and 6.1.1.4'
    'O' 'O' 0.0106 0.0060
                         'International Tables Vol C Tables 4.2.6.8 and 6.1.1.4'
    'S' 'S' 0.1246 0.1234
                         'International Tables Vol C Tables 4.2.6.8 and 6.1.1.4'
_computing_data_collection     'APEX2 (Bruker, 2007)'
_computing_cell_refinement     'SAINT-Plus (Bruker, 2007)'
_computing_data_reduction     'SAINT-Plus (Bruker, 2007)'
_computing_structure_solution     'SHELXTL (Sheldrick, 2008)'
_computing_structure_refinement     'SHELXTL (Sheldrick, 2008)'
_computing_molecular_graphics     'SHELXTL (Sheldrick, 2008)'
_computing_publication_material     'SHELXTL (Sheldrick, 2008)'
loop_
    _atom_site_type_symbol
    _atom_site_label
    _atom_site_fract_x
    _atom_site_fract_y
    _atom_site_fract_z
    _atom_site_U_iso_or_equiv
    _atom_site_adp_type
    _atom_site_calc_flag
    _atom_site_refinement_flags
    _atom_site_occupancy
    _atom_site_symmetry_multiplicity
    _atom_site_disorder_assembly
    _atom_site_disorder_group
    S S1 0.12602(8) 0.17713(2) 0.58307(5) 0.01306(11) Uani d PD 0.9811(14) 1 A 1
    O O3 -0.1485(2) 0.17127(7) 0.56520(19) 0.0176(3) Uani d PD 0.9811(14) 1 A 1
    O O2 0.2367(3) 0.21336(7) 0.73056(18) 0.0194(3) Uani d PD 0.9811(14) 1 A 1
    C C5 0.2645(3) 0.09728(9) 0.5781(2) 0.0152(3) Uani d PD 0.9811(14) 1 A 1
    H H51 0.4524 0.1012 0.5913 0.018 Uiso calc PR 0.9811(14) 1 A 1
    H H52 0.2115 0.0703 0.6739 0.018 Uiso calc PR 0.9811(14) 1 A 1
    C C6 0.2280(3) 0.21174(9) 0.3937(2) 0.0156(3) Uani d PD 0.9811(14) 1 A 1
    H H61 0.1529 0.2565 0.3747 0.019 Uiso calc PR 0.9811(14) 1 A 1
    H H62 0.4157 0.2163 0.4051 0.019 Uiso calc PR 0.9811(14) 1 A 1
    S S11 0.385(3) 0.1792(3) 0.5843(11) 0.013 Uiso d PD 0.0189(14) 1 A 2
    O O12 0.6562(19) 0.1779(9) 0.569(4) 0.018 Uiso d PD 0.0189(14) 1 A 2
    O O13 0.302(7) 0.2139(3) 0.7308(6) 0.0194(3) Uani d PD 0.0189(14) 1 A 2
    C C15 0.2645(3) 0.09728(9) 0.5781(2) 0.0152(3) Uani d PD 0.0189(14) 1 A 2
    H H151 0.3969 0.0687 0.6379 0.018 Uiso calc PR 0.0189(14) 1 A 2
    H H152 0.1168 0.0968 0.6474 0.018 Uiso calc PR 0.0189(14) 1 A 2
    C C16 0.2280(3) 0.21174(9) 0.3937(2) 0.0156(3) Uani d PD 0.0189(14) 1 A 2
    H H161 0.0734 0.2348 0.4255 0.019 Uiso calc PR 0.0189(14) 1 A 2
    H H162 0.3408 0.2463 0.3519 0.019 Uiso calc PR 0.0189(14) 1 A 2
    O O1 0.5857(3) 0.02988(7) 0.23496(18) 0.0199(3) Uani d . 1 1 A .
    N N1 0.2562(3) 0.10078(8) 0.26290(19) 0.0153(3) Uani d . 1 1 A .
    C C3 0.1799(3) 0.06335(9) 0.4088(2) 0.0158(3) Uani d . 1 1 . .
    H H31 0.2552 0.0183 0.4081 0.019 Uiso calc R 1 1 A 1
    H H32 -0.0077 0.0585 0.3982 0.019 Uiso calc R 1 1 A 1
    C C4 0.1452(4) 0.16671(9) 0.2410(2) 0.0175(3) Uani d D 1 1 . .
    H H41 -0.042(3) 0.1625(15) 0.232(4) 0.021 Uiso d D 1 1 . .
    H H42 0.197(5) 0.1864(13) 0.135(3) 0.021 Uiso d D 1 1 . .
    C C1 0.4582(3) 0.07843(9) 0.1828(2) 0.0146(3) Uani d . 1 1 . .
    C C2 0.5141(4) 0.11299(10) 0.0274(2) 0.0173(3) Uani d D 1 1 A .
    H H2 0.410(5) 0.1428(12) -0.039(3) 0.021 Uiso d D 1 1 . .
    N N2 0.7103(3) 0.08892(9) -0.0445(2) 0.0200(3) Uani d . 1 1 . .
    N N3 0.8809(4) 0.06859(12) -0.1020(2) 0.0294(4) Uani d . 1 1 A .
loop_
    _atom_site_aniso_label
    _atom_site_aniso_U_11
    _atom_site_aniso_U_22
    _atom_site_aniso_U_33
    _atom_site_aniso_U_12
    _atom_site_aniso_U_13
    _atom_site_aniso_U_23
    S1 0.01136(17) 0.01274(19) 0.01499(19) 0.00030(13) 0.00065(12) -0.00052(13)
    O3 0.0102(5) 0.0198(6) 0.0230(6) 0.0005(4) 0.0021(4) 0.0000(5)
    O2 0.0209(6) 0.0185(6) 0.0182(6) -0.0011(5) -0.0011(5) -0.0042(5)
    C5 0.0151(7) 0.0143(7) 0.0163(7) 0.0017(5) 0.0013(5) 0.0016(5)
    C6 0.0160(7) 0.0132(7) 0.0175(7) 0.0001(5) 0.0010(5) 0.0017(5)
    O13 0.0209(6) 0.0185(6) 0.0182(6) -0.0011(5) -0.0011(5) -0.0042(5)
    C15 0.0151(7) 0.0143(7) 0.0163(7) 0.0017(5) 0.0013(5) 0.0016(5)
    C16 0.0160(7) 0.0132(7) 0.0175(7) 0.0001(5) 0.0010(5) 0.0017(5)
    O1 0.0195(6) 0.0180(6) 0.0224(6) 0.0039(5) 0.0026(5) 0.0040(5)
    N1 0.0182(6) 0.0130(6) 0.0151(6) 0.0021(5) 0.0032(5) 0.0019(5)
    C3 0.0177(7) 0.0132(7) 0.0168(7) -0.0010(5) 0.0036(5) 0.0008(5)
    C4 0.0207(8) 0.0146(8) 0.0169(7) 0.0038(6) 0.0005(6) 0.0013(5)
    C1 0.0151(7) 0.0144(7) 0.0140(7) -0.0013(5) -0.0003(5) -0.0004(5)
    C2 0.0186(7) 0.0190(8) 0.0143(7) -0.0008(6) 0.0013(5) 0.0007(6)
    N2 0.0199(7) 0.0243(8) 0.0160(7) -0.0043(6) 0.0022(5) 0.0005(5)
    N3 0.0240(8) 0.0410(11) 0.0245(9) 0.0015(8) 0.0087(7) 0.0003(7)
_geom_special_details
;
All e.s.d.'s (except the e.s.d. in the dihedral angle between two l.s. planes)
are estimated using the full covariance matrix. The cell e.s.d.'s are taken
into account individually in the estimation of e.s.d.'s in distances, angles
and torsion angles; correlations between e.s.d.'s in cell parameters are only
used when they are defined by crystal symmetry. An approximate (isotropic)
treatment of cell e.s.d.'s is used for estimating e.s.d.'s involving l.s.
planes.
;
loop_
    _geom_bond_atom_site_label_1
    _geom_bond_atom_site_label_2
    _geom_bond_site_symmetry_2
    _geom_bond_distance
    _geom_bond_publ_flag
    S1 O3 . 1.4463(13) ?
    S1 O2 . 1.4482(14) ?
    S1 C5 . 1.7679(18) ?
    S1 C6 . 1.7718(18) ?
    C5 C3 . 1.528(3) ?
    C5 H51 . 0.9900 ?
    C5 H52 . 0.9900 ?
    C6 C4 . 1.537(3) ?
    C6 H61 . 0.9900 ?
    C6 H62 . 0.9900 ?
    S11 O12 . 1.446(2) ?
    S11 O13 . 1.448(2) ?
    O1 C1 . 1.235(2) ?
    N1 C1 . 1.362(2) ?
    N1 C4 . 1.455(2) ?
    N1 C3 . 1.460(2) ?
    C3 H31 . 0.9900 ?
    C3 H32 . 0.9900 ?
    C4 H41 . 0.984(17) ?
    C4 H42 . 0.983(16) ?
    C1 C2 . 1.460(2) ?
    C2 N2 . 1.316(2) ?
    C2 H2 . 0.940(17) ?
    N2 N3 . 1.120(2) ?
loop_
    _geom_angle_atom_site_label_1
    _geom_angle_atom_site_label_2
    _geom_angle_atom_site_label_3
    _geom_angle_site_symmetry_1
    _geom_angle_site_symmetry_3
    _geom_angle
    _geom_angle_publ_flag
    O3 S1 O2 . . 116.52(9) ?
    O3 S1 C5 . . 109.59(8) ?
    O2 S1 C5 . . 109.77(9) ?
    O3 S1 C6 . . 109.11(9) ?
    O2 S1 C6 . . 110.17(9) ?
    C5 S1 C6 . . 100.48(8) ?
    C3 C5 S1 . . 109.70(12) ?
    C3 C5 H51 . . 109.7 ?
    S1 C5 H51 . . 109.7 ?
    C3 C5 H52 . . 109.7 ?
    S1 C5 H52 . . 109.7 ?
    H51 C5 H52 . . 108.2 ?
    C4 C6 S1 . . 109.81(12) ?
    C4 C6 H61 . . 109.7 ?
    S1 C6 H61 . . 109.7 ?
    C4 C6 H62 . . 109.7 ?
    S1 C6 H62 . . 109.7 ?
    H61 C6 H62 . . 108.2 ?
    O12 S11 O13 . . 116.5(3) ?
    C1 N1 C4 . . 124.74(15) ?
    C1 N1 C3 . . 118.42(15) ?
    C4 N1 C3 . . 115.30(14) ?
    N1 C3 C5 . . 112.05(14) ?
    N1 C3 H31 . . 109.2 ?
    C5 C3 H31 . . 109.2 ?
    N1 C3 H32 . . 109.2 ?
    C5 C3 H32 . . 109.2 ?
    H31 C3 H32 . . 107.9 ?
    N1 C4 C6 . . 111.28(15) ?
    N1 C4 H41 . . 108.6(17) ?
    C6 C4 H41 . . 108.7(17) ?
    N1 C4 H42 . . 109.1(17) ?
    C6 C4 H42 . . 110.1(17) ?
    H41 C4 H42 . . 109(2) ?
    O1 C1 N1 . . 122.16(16) ?
    O1 C1 C2 . . 120.72(16) ?
    N1 C1 C2 . . 117.09(16) ?
    N2 C2 C1 . . 114.24(17) ?
    N2 C2 H2 . . 116.1(17) ?
    C1 C2 H2 . . 128.1(18) ?
    N3 N2 C2 . . 178.3(2) ?
loop_
    _geom_torsion_atom_site_label_1
    _geom_torsion_atom_site_label_2
    _geom_torsion_atom_site_label_3
    _geom_torsion_atom_site_label_4
    _geom_torsion_site_symmetry_1
    _geom_torsion_site_symmetry_2
    _geom_torsion_site_symmetry_3
    _geom_torsion_site_symmetry_4
    _geom_torsion
    _geom_torsion_publ_flag
    O3 S1 C5 C3 . . . . 59.85(14) ?
    O2 S1 C5 C3 . . . . -170.98(12) ?
    C6 S1 C5 C3 . . . . -54.93(13) ?
    O3 S1 C6 C4 . . . . -59.84(14) ?
    O2 S1 C6 C4 . . . . 171.06(12) ?
    C5 S1 C6 C4 . . . . 55.31(13) ?
    C1 N1 C3 C5 . . . . 103.74(18) ?
    C4 N1 C3 C5 . . . . -62.8(2) ?
    S1 C5 C3 N1 . . . . 60.09(17) ?
    C1 N1 C4 C6 . . . . -102.9(2) ?
    C3 N1 C4 C6 . . . . 62.7(2) ?
    S1 C6 C4 N1 . . . . -60.49(17) ?
    C4 N1 C1 O1 . . . . 161.34(18) ?
    C3 N1 C1 O1 . . . . -3.9(3) ?
    C4 N1 C1 C2 . . . . -20.7(3) ?
    C3 N1 C1 C2 . . . . 174.07(15) ?
    O1 C1 C2 N2 . . . . -1.7(3) ?
    N1 C1 C2 N2 . . . . -179.68(16) ?
    C1 C2 N2 N3 . . . . -53(8) ?
loop_
    _geom_hbond_atom_site_label_D
    _geom_hbond_atom_site_label_H
    _geom_hbond_atom_site_label_A
    _geom_hbond_site_symmetry_A
    _geom_hbond_distance_DH
    _geom_hbond_distance_HA
    _geom_hbond_distance_DA
    _geom_hbond_angle_DHA
    C2 H2 O2 1_554 0.940(17) 2.417(18) 3.326(2) 163(2)
    C3 H32 O1 1_455 0.99 2.47 3.372(2) 152
    C5 H52 O1 3_656 0.99 2.36 3.022(2) 123
    C5 H51 O3 1_655 0.99 2.56 3.445(2) 149
    C5 H52 N3 1_456 0.99 2.59 3.417(3) 141
    C6 H61 O2 4_565 0.99 2.45 3.168(2) 129
_iucr_refine_instructions_details
;
TITL AAK206_0m_xprep in P2(1)/n
CELL 0.71073   5.2729  20.1349   7.8683  90.000  95.171  90.000
ZERR    4.00   0.0003   0.0011   0.0004   0.000   0.002   0.000
LATT  1
SYMM 0.5-X, 0.5+Y, 0.5-Z
SFAC C H N O S
UNIT 24 36 12 12 4
TEMP -168.000
L.S. 10
ACTA
BOND $H
CONF
FMAP 2
PLAN 5
EXYZ C5 C15
EXYZ C6 C16
EADP O2 O13
EADP C5 C15
EADP C6 C16
DFIX 0.95 0.02 C2 H2
DFIX 0.99 0.02 C4 H41 C4 H42
EQIV $1 x, y, -1+z
EQIV $2 -1+x, y, z
EQIV $3 1-x, -y, 1-z
EQIV $4 1+x, y, z
EQIV $5 -1+x, y, 1+z
EQIV $6 -0.5+x, 0.5-y, -0.5+z
HTAB C2 O2_$1
HTAB C3 O1_$2
HTAB C5 O1_$3
HTAB C5 O3_$4
HTAB C5 N3_$5
HTAB C6 O2_$6
TWIN -1 0 0 0 -1 0 0.269 0 1
WGHT    0.072800    1.010300
BASF   0.00248
FVAR       0.30054   0.98113
PART 1
S1    5    0.126016    0.177135    0.583068    21.00000    0.01136    0.01274 =
         0.01499   -0.00052    0.00065    0.00030
O3    4   -0.148467    0.171266    0.565202    21.00000    0.01025    0.01976 =
         0.02296   -0.00005    0.00209    0.00048
O2    4    0.236690    0.213363    0.730557    21.00000    0.02089    0.01848 =
         0.01818   -0.00415   -0.00112   -0.00111
C5    1    0.264524    0.097278    0.578133    21.00000    0.01511    0.01426 =
         0.01632    0.00165    0.00130    0.00167
AFIX  23
H51   2    0.452437    0.101153    0.591315    21.00000   -1.20000
H52   2    0.211464    0.070252    0.673894    21.00000   -1.20000
AFIX   0
C6    1    0.228022    0.211737    0.393699    21.00000    0.01600    0.01321 =
         0.01750    0.00165    0.00102    0.00009
AFIX  23
H61   2    0.152899    0.256477    0.374696    21.00000   -1.20000
H62   2    0.415724    0.216310    0.405099    21.00000   -1.20000
AFIX   0
PART 2
SAME 0.002 0.004 S1 > C6
S11   5    0.384927    0.179240    0.584341   -21.00000   10.01300
O12   4    0.656219    0.177852    0.569349   -21.00000   10.01800
O13   4    0.301932    0.213895    0.730826   -21.00000    0.02089    0.01848 =
         0.01818   -0.00415   -0.00112   -0.00111
C15   1    0.264524    0.097278    0.578133   -21.00000    0.01511    0.01426 =
         0.01632    0.00165    0.00130    0.00167
AFIX  23
H151  2    0.396921    0.068727    0.637945   -21.00000   -1.20000
H152  2    0.116819    0.096769    0.647385   -21.00000   -1.20000
AFIX   0
C16   1    0.228022    0.211737    0.393699   -21.00000    0.01600    0.01321 =
         0.01750    0.00165    0.00102    0.00009
AFIX  23
H161  2    0.073358    0.234800    0.425498   -21.00000   -1.20000
H162  2    0.340814    0.246258    0.351928   -21.00000   -1.20000
AFIX   0
PART 0
O1    4    0.585659    0.029883    0.234959    11.00000    0.01951    0.01796 =
         0.02235    0.00405    0.00258    0.00395
N1    3    0.256224    0.100776    0.262896    11.00000    0.01822    0.01303 =
         0.01510    0.00186    0.00319    0.00210
C3    1    0.179901    0.063349    0.408826    11.00000    0.01770    0.01316 =
         0.01679    0.00082    0.00361   -0.00097
AFIX  23
H31   2    0.255232    0.018324    0.408085    11.00000   -1.20000
H32   2   -0.007692    0.058488    0.398217    11.00000   -1.20000
AFIX   0
C4    1    0.145177    0.166707    0.241038    11.00000    0.02071    0.01458 =
         0.01695    0.00133    0.00054    0.00380
H41   2   -0.041551    0.162503    0.231852    11.00000   -1.20000
H42   2    0.197150    0.186354    0.135150    11.00000   -1.20000
C1    1    0.458178    0.078427    0.182763    11.00000    0.01511    0.01436 =
         0.01400   -0.00042   -0.00035   -0.00133
C2    1    0.514051    0.112990    0.027397    11.00000    0.01856    0.01898 =
         0.01428    0.00068    0.00128   -0.00079
H2    2    0.409694    0.142814   -0.038916    11.00000   -1.20000
N2    3    0.710348    0.088925   -0.044542    11.00000    0.01993    0.02426 =
         0.01599    0.00047    0.00224   -0.00434
N3    3    0.880917    0.068585   -0.102032    11.00000    0.02401    0.04097 =
         0.02453    0.00034    0.00874    0.00154
HKLF 4
REM  AAK206_0m_xprep in P2(1)/n
REM R1 =  0.0560 for   3029 Fo > 4sig(Fo)  and  0.0758 for all   3951 data
REM    138 parameters refined using     13 restraints
END
WGHT      0.0728      1.0150
REM Highest difference peak  1.239,  deepest hole -0.713,  1-sigma level  0.131
Q1    1  -0.0225  0.1766  0.5828  11.00000  0.05    1.24
Q2    1   0.5819  0.1753  0.5763  11.00000  0.05    1.20
Q3    1   0.2753  0.1761  0.5842  11.00000  0.05    0.81
Q4    1   0.4671  0.0917  0.0947  11.00000  0.05    0.57
Q5    1   0.1598  0.1986  0.4882  11.00000  0.05    0.54
;
data_global
_journal_date_recd_electronic     2011-06-07
_journal_date_accepted     2011-06-17
_journal_name_full     'Acta Crystallographica, Section E'
_journal_year     2011
_journal_volume     67
_journal_issue      7
_journal_page_first     o1844
_journal_page_last     o1845
_journal_paper_category     QO
_journal_coeditor_code     SI2361
_publ_contact_author_name     'Carl Henrik G\"orbitz'
_publ_contact_author_address
;
Department of Chemistry
University of Oslo
PO Box 1033 Blindern
N-0315 Oslo, Norway
;
_publ_contact_author_email     c.h.gorbitz@kjemi.uio.no
_publ_contact_author_fax     '+47 22 85 54 41'
_publ_contact_author_phone     '+47 22 85 54 60'
_publ_section_title
;
2-Diazo-1-(1,1-dioxothiomorpholin-4-yl)ethanone
;
loop_
    _publ_author_name
    _publ_author_footnote
    _publ_author_address
    'Kaupang, \%Asmund' ?
;
Department of Chemistry
University of Oslo
PO Box 1033 Blindern
N-0315 Oslo,
Norway
;
    'G\"orbitz, Carl Henrik' .
;
Department of Chemistry
University of Oslo
PO Box 1033 Blindern
N-0315 Oslo,
Norway
;
    'Hansen, Tore' .
;
Department of Chemistry
University of Oslo
PO Box 1033 Blindern
N-0315 Oslo,
Norway
;
