# Supplementary material for: 2-Diazo-1-(1,1-dioxothio­morpholin-4-yl)ethanone
Source: Acta Crystallogr Sect E Struct Rep Online. 2011 Jun 30;67(Pt 7):o1844–5. doi: 10.1107/S1600536811023774 (PMC3151793; doi:10.1107/S1600536811023774)
Supplement: Supplementary file 2 [file e-67-o1844-Isup2.hkl]

# 
# h,k,l, Fc-squared, Fo-squared, sigma(Fo-squared) and status flag 
# 
data_I
_shelx_title ' AAK206_0m_xprep in P2(1)/n' 
_shelx_refln_list_code          4 
_shelx_F_calc_maximum       96.86 
_exptl_crystal_F_000       424.00 
_reflns_d_resolution_high  0.5938 
 
loop_ 
 _symmetry_equiv_pos_as_xyz 
 'x, y, z' 
 '-x+1/2, y+1/2, -z+1/2' 
 '-x, -y, -z' 
 'x-1/2, -y-1/2, z-1/2' 
 
_cell_length_a     5.2729 
_cell_length_b    20.1349 
_cell_length_c     7.8683 
_cell_angle_alpha  90.000 
_cell_angle_beta   95.171 
_cell_angle_gamma  90.000 
 
_shelx_F_squared_multiplier     1.000 
 
loop_ 
 _refln_index_h 
 _refln_index_k 
 _refln_index_l 
 _refln_F_squared_calc 
 _refln_F_squared_meas 
 _refln_F_squared_sigma 
 _refln_observed_status 
  -3   0   0        0.00        0.31      1.47 o 
   2   0   0     3943.39     4107.37     68.48 o 
   4   0   0      181.60      136.74      4.43 o 
   4   0   0        0.45        6.72      1.46 o 
   6   0   0       38.43       22.54      5.73 o 
   8   0   0      415.97      405.88     19.38 o 
   1   1   0       46.71       44.93      1.21 o 
   2   1   0     1453.11     1419.66     15.28 o 
   3   1   0     1612.86     1678.02     18.50 o 
   4   1   0      138.34      183.83      3.02 o 
   5   1   0      125.23      101.47      2.69 o 
   6   1   0       84.02       86.63      3.44 o 
   7   1   0      242.33      237.03      9.75 o 
   8   1   0       18.70       23.13      5.83 o 
   0   2   0      117.28      151.79      3.99 o 
   1   2   0     5349.72     5068.29     49.69 o 
   2   2   0      963.80     1024.42     10.20 o 
   3   2   0      219.00      281.47      8.02 o 
   4   2   0      154.71      228.97      4.86 o 
   5   2   0       12.29        9.77      1.62 o 
   6   2   0       10.84       10.09      2.18 o 
   7   2   0      138.00      154.13      8.26 o 
   8   2   0      147.61      143.52     11.18 o 
   1   3   0     4319.38     4408.25     50.18 o 
   2   3   0      109.35      106.34      2.50 o 
   3   3   0     2254.04     2359.85     20.58 o 
   4   3   0       28.27       57.13      5.43 o 
   5   3   0      454.55      388.35      5.26 o 
   6   3   0        7.20        9.51      2.10 o 
   7   3   0      156.31      162.16      6.74 o 
   8   3   0        4.82        2.42      5.54 o 
   0   4   0     4568.16     5395.36     66.15 o 
   1   4   0     3457.55     3335.76     36.04 o 
   2   4   0       10.27       17.21      1.36 o 
   3   4   0      615.57      538.66      8.96 o 
   4   4   0        1.40        4.36      1.50 o 
   5   4   0      153.06      159.30      3.36 o 
   6   4   0       54.43       59.37      3.53 o 
   7   4   0      402.64      421.52     18.76 o 
   8   4   0       54.83       58.23      7.35 o 
   1   5   0     2956.91     3001.19     29.91 o 
   2   5   0       62.00       46.15      1.82 o 
   3   5   0      680.66      683.79      8.03 o 
   4   5   0      106.65      152.91      4.86 o 
   5   5   0      114.38      103.51      2.84 o 
   6   5   0      246.44      231.27      4.90 o 
   7   5   0       27.55       29.29      5.47 o 
   8   5   0       16.96       30.20      9.58 o 
   0   6   0      217.70      251.90      3.83 o 
   1   6   0      820.51      843.86     10.00 o 
   2   6   0      514.07      526.30      6.73 o 
   3   6   0      363.68      361.44      5.20 o 
   4   6   0     3136.93     2895.53     26.61 o 
   5   6   0        2.50        2.04      1.46 o 
   6   6   0       93.88       92.68      3.60 o 
   7   6   0        5.52       10.66      4.61 o 
   8   6   0      104.77      106.51     12.73 o 
   1   7   0       10.81       19.10      1.06 o 
   2   7   0     1871.35     1884.47     19.91 o 
   3   7   0       68.83       75.68      2.95 o 
   4   7   0       47.73      114.75      3.27 o 
   5   7   0        2.44       -1.56      1.56 o 
   6   7   0      247.85      255.90      5.06 o 
   7   7   0        9.53       12.77      4.93 o 
   8   7   0       26.05       30.67      8.75 o 
   0   8   0     8636.39    10280.07    116.21 o 
   1   8   0     1682.95     1939.41     17.95 o 
   2   8   0      294.57      293.71      4.53 o 
   3   8   0      523.69      476.15      6.33 o 
   4   8   0     1334.51     1153.90     12.13 o 
   5   8   0      810.68      749.23      9.32 o 
   6   8   0       25.89       27.39      2.57 o 
   7   8   0       17.24       27.13      7.97 o 
   8   8   0       73.32       72.82     23.86 o 
   1   9   0     3932.72     4120.19     36.91 o 
   2   9   0        0.07        1.07      1.03 o 
   3   9   0     1371.71     1306.54     15.42 o 
   4   9   0      425.19      433.28      5.62 o 
   5   9   0       57.29       63.48      3.06 o 
   6   9   0       25.40       29.44      2.62 o 
   7   9   0      354.03      366.35     18.05 o 
   8   9   0        3.55       -3.26      6.00 o 
   0  10   0     1751.67     2377.18     28.03 o 
   1  10   0       24.45       34.38      1.76 o 
   2  10   0     1002.98     1033.28      9.43 o 
   3  10   0     1699.70     1573.32     14.09 o 
   4  10   0      964.02     1001.74     10.95 o 
   5  10   0      129.04      119.09      3.89 o 
   6  10   0      142.39      126.15      4.29 o 
   7  10   0        1.78        9.09      5.81 o 
   8  10   0       51.61       46.11      8.27 o 
   1  11   0      659.35      680.36      7.37 o 
   2  11   0       80.42       78.58      2.67 o 
   3  11   0      463.94      444.81      5.66 o 
   4  11   0      196.32      235.64      4.30 o 
   5  11   0      722.81      669.65      9.91 o 
   6  11   0       50.35       44.36      3.68 o 
   7  11   0      391.53      357.95     19.65 o 
   8  11   0        0.44       -5.84      5.86 o 
   0  12   0     1755.36     2143.23     25.92 o 
   1  12   0      144.95      183.21      3.05 o 
   2  12   0        8.87        7.28      1.35 o 
   3  12   0        1.00        4.50      1.47 o 
   4  12   0      870.73      830.95     10.84 o 
   5  12   0       51.86       62.40      4.18 o 
   6  12   0       83.26       95.69      7.61 o 
   7  12   0      242.95      262.71      9.14 o 
   8  12   0       43.60       28.73      7.54 o 
   1  13   0      107.88      102.95      2.70 o 
   2  13   0      693.05      662.38      7.20 o 
   3  13   0        0.74        0.43      1.36 o 
   4  13   0      156.22      207.31      5.79 o 
   5  13   0        0.95       -2.44      2.44 o 
   6  13   0      431.66      418.81      9.12 o 
   7  13   0        0.90       -3.73      3.73 o 
   8  13   0        1.36        7.22      6.37 o 
   0  14   0     1130.04     1322.85     20.69 o 
   1  14   0        5.61        8.94      1.32 o 
   2  14   0       68.04       87.70      3.74 o 
   3  14   0        3.13        2.79      1.68 o 
   4  14   0      762.24      711.91     10.18 o 
   5  14   0       18.92       20.69      3.56 o 
   6  14   0        9.25       15.70      3.49 o 
   7  14   0       18.36       18.62      4.72 o 
   8  14   0      159.79      151.90     13.84 o 
   1  15   0        3.79        4.60      1.53 o 
   2  15   0      303.72      333.21      6.26 o 
   3  15   0       35.32       26.13      2.61 o 
   4  15   0       92.23      154.34      5.66 o 
   5  15   0      119.10      110.33      6.46 o 
   6  15   0      156.72      156.52     10.03 o 
   7  15   0      235.05      226.86      8.88 o 
   0  16   0      321.09      375.18      8.35 o 
   1  16   0      183.83      164.84      3.83 o 
   2  16   0      421.65      397.58      6.11 o 
   3  16   0       98.25      109.50      3.82 o 
   4  16   0      562.58      528.61      8.64 o 
   5  16   0      174.85      169.35      6.08 o 
   6  16   0      241.45      223.21     11.64 o 
   7  16   0      152.26      168.15      8.06 o 
   1  17   0     1153.22     1160.69     19.34 o 
   2  17   0       16.56        8.01      1.82 o 
   3  17   0      993.00      944.20     14.99 o 
   4  17   0       33.29       92.05      7.71 o 
   5  17   0      205.50      203.04      6.70 o 
   6  17   0        1.70        1.03      5.72 o 
   7  17   0       57.75       64.19      7.78 o 
   0  18   0      528.90      524.35     13.46 o 
   1  18   0       15.13       19.66      2.43 o 
   2  18   0      118.58       91.10      4.24 o 
   3  18   0      744.35      712.76     10.28 o 
   4  18   0       46.55       58.40      3.75 o 
   5  18   0      370.93      362.06      8.83 o 
   6  18   0       74.34       71.04      9.80 o 
   7  18   0       18.19       30.96      5.48 o 
   1  19   0        0.07       -1.86      1.86 o 
   2  19   0      136.33      138.85      5.04 o 
   3  19   0       30.48       37.76      5.81 o 
   4  19   0       10.82       26.03      5.09 o 
   5  19   0       39.82       37.33      5.32 o 
   6  19   0       20.45       11.52      6.81 o 
   7  19   0       93.78      108.07      7.66 o 
   0  20   0      994.40     1105.51     23.24 o 
   1  20   0      251.67      204.72      6.09 o 
   2  20   0      182.65      175.81      5.73 o 
   3  20   0      238.53      223.51      6.54 o 
   4  20   0      883.36      805.83     17.23 o 
   5  20   0       21.15       25.55      6.92 o 
   6  20   0       39.47       48.57     12.23 o 
   7  20   0        1.22       -0.31      4.84 o 
   1  21   0       24.13       25.58      3.77 o 
   2  21   0      274.55      284.28      7.20 o 
   3  21   0      541.23      493.03     11.46 o 
   4  21   0        0.07       -3.02      3.02 o 
   5  21   0       12.43        4.59      9.85 o 
   6  21   0      155.99      141.62     18.82 o 
   0  22   0       10.60        9.63      4.17 o 
   1  22   0        6.73        2.92      3.11 o 
   2  22   0       44.97       51.10      4.77 o 
   3  22   0       59.92       66.58      6.72 o 
   4  22   0       93.67       78.29      7.77 o 
   5  22   0        8.66        3.65      8.69 o 
   6  22   0        5.53        0.48      4.53 o 
   1  23   0      232.11      214.71      7.66 o 
   2  23   0       14.37       13.67      3.88 o 
   3  23   0       83.89       77.77      5.99 o 
   4  23   0        2.02       14.32      6.24 o 
   5  23   0       49.67       42.73      7.90 o 
   6  23   0       20.07       19.76      5.49 o 
   0  24   0       32.00       44.29      7.86 o 
   1  24   0      468.02      463.97     15.98 o 
   2  24   0        0.78       -3.34      3.34 o 
   3  24   0       37.63       31.41      6.23 o 
   4  24   0        2.31        6.38      5.95 o 
   5  24   0        0.23       -5.80      5.80 o 
   6  24   0        0.94       -4.77      4.77 o 
   1  25   0      243.79      244.72      8.61 o 
   2  25   0       30.27       24.93     10.08 o 
   3  25   0       64.42       60.01     12.07 o 
   4  25   0       25.89       24.14     11.07 o 
   5  25   0       11.15        3.36      6.86 o 
   0  26   0      812.78      914.17     29.89 o 
   1  26   0      149.34      141.27     15.50 o 
   2  26   0      514.75      457.25     23.80 o 
   3  26   0       43.93       57.02     12.62 o 
   4  26   0       31.19       25.35     11.51 o 
   5  26   0        8.71        3.10     11.18 o 
   2  27   0      265.04      253.43     18.93 o 
   3  27   0        4.54       12.29     10.74 o 
   4  27   0        1.54       -0.11     10.63 o 
   5  27   0        1.74       -0.11     11.29 o 
   2  28   0        5.80        6.86      9.96 o 
   3  28   0      114.37       98.65     15.28 o 
   4  28   0       40.07       16.72     12.18 o 
   2  29   0        9.31        4.98     10.74 o 
   3  29   0      121.10      122.34     16.39 o 
   4  29   0        6.19       -3.76     11.29 o 
   3  30   0       25.44       29.56     13.06 o 
   4  30   0        6.93       -5.20     12.29 o 
  -7   0   1        0.15       -5.20      5.20 o 
  -5   0   1       29.21       39.34      6.59 o 
  -3   0   1      368.23      402.83      8.84 o 
  -1   0   1     2939.84     3177.54     36.31 o 
   1   0   1     8894.59     8700.49    171.05 o 
   3   0   1     2058.80     1997.94     44.36 o 
   5   0   1        2.53        5.93      2.35 o 
   7   0   1      473.53      471.20     19.60 o 
  -8   1   1       38.60       41.50     12.01 o 
  -7   1   1      257.78      277.26     10.33 o 
  -6   1   1       16.66        8.26      2.13 o 
  -5   1   1       73.37       64.73      2.56 o 
  -4   1   1      142.69      164.22      2.49 o 
  -3   1   1       31.45       18.50      1.80 o 
  -2   1   1     2836.47     2949.26     24.34 o 
  -1   1   1     1672.24     1454.90     13.28 o 
   0   1   1      214.55      246.65      2.86 o 
   1   1   1     7409.46     7177.17     71.03 o 
   2   1   1        7.91        4.93      1.07 o 
   3   1   1       18.29       39.75      1.75 o 
   4   1   1      114.70      224.85     10.14 o 
   5   1   1       96.30      104.00      3.14 o 
   6   1   1       11.17        7.40      1.75 o 
   8   1   1        4.80        1.61      5.12 o 
  -8   2   1       40.25       32.46      6.33 o 
  -7   2   1       37.57       47.19      5.94 o 
  -6   2   1      273.50      247.91      5.13 o 
  -5   2   1      140.35      123.65      2.80 o 
  -4   2   1      515.04      468.91      4.83 o 
  -3   2   1     1360.46     1437.38     14.37 o 
  -2   2   1      971.15      914.99      9.22 o 
  -1   2   1     1444.99     1463.88     13.40 o 
   0   2   1      279.38      332.75      5.07 o 
   1   2   1        7.53        9.97      1.31 o 
   2   2   1       92.84       72.77      2.09 o 
   3   2   1       53.74       62.64      2.97 o 
   4   2   1       71.03      151.50      6.92 o 
   5   2   1      175.47      156.23      3.42 o 
   6   2   1      229.19      218.31      4.44 o 
   7   2   1       88.56      108.38      7.94 o 
   8   2   1       31.16       36.09      6.46 o 
  -4   0   2        0.01        1.46      1.92 o 
  -8   3   1       63.54       48.09      6.88 o 
  -7   3   1       10.37       11.01      6.48 o 
  -6   3   1       50.75       49.31      4.21 o 
  -5   3   1       52.82       54.70      2.22 o 
  -4   3   1      482.07      444.35      5.32 o 
  -3   3   1      409.20      457.59     13.94 o 
  -2   3   1       12.22        8.53      1.14 o 
  -1   3   1      291.70      262.87      3.64 o 
   0   3   1     5330.99     6333.49     62.67 o 
   1   3   1     4767.41     4533.96     72.18 o 
   2   3   1     1211.72     1240.70     13.68 o 
   3   3   1        1.32        0.27      0.99 o 
   4   3   1     1707.69     1666.55     15.07 o 
   5   3   1       19.04       16.95      1.81 o 
   6   3   1       19.75       26.96      2.47 o 
   7   3   1        0.33        0.42      5.31 o 
   8   3   1      315.61      308.72     17.44 o 
  -8   4   1      121.71      137.40     13.40 o 
  -7   4   1       79.58       77.24      8.25 o 
  -6   4   1        3.24        2.97      1.95 o 
  -5   4   1       33.81       29.95      1.99 o 
  -4   4   1       12.51        7.46      1.44 o 
  -3   4   1        1.80        0.52      1.20 o 
  -2   4   1       11.94       14.57      1.27 o 
  -1   4   1       62.46       58.14      1.66 o 
   0   4   1     3599.28     4517.25     44.68 o 
   1   4   1     3986.12     4117.24     40.63 o 
   2   4   1       33.31       33.86      1.77 o 
   3   4   1        7.22       11.55      1.96 o 
   4   4   1       14.00       18.13      1.78 o 
   5   4   1       62.95       71.44      2.81 o 
   6   4   1       89.94       99.63      3.94 o 
   7   4   1       31.01       30.15      5.44 o 
   8   4   1       15.91       36.33     19.10 o 
  -8   5   1       76.19       68.09     10.74 o 
  -7   5   1       93.86       92.91      7.35 o 
  -6   5   1       16.08        8.07      1.89 o 
  -5   5   1       20.89       28.43      1.87 o 
  -4   5   1      437.90      429.67      5.06 o 
  -3   5   1      451.28      434.43      5.88 o 
  -2   5   1        3.04        2.58      0.99 o 
  -1   5   1      119.43      125.93      2.12 o 
   0   5   1     7628.62     8887.92     87.47 o 
   1   5   1     2903.67     2804.03     27.87 o 
   2   5   1       16.53       23.82      1.37 o 
   3   5   1       21.59       15.29      1.42 o 
   4   5   1      142.81      319.43     10.99 o 
   5   5   1       11.58        8.75      1.84 o 
   6   5   1      189.88      193.67      5.04 o 
   7   5   1        0.20        3.37      4.30 o 
   8   5   1      106.91      108.69     10.08 o 
  -8   6   1       76.79       92.31     19.71 o 
  -7   6   1       98.06      123.11     12.07 o 
  -6   6   1        0.94       -1.62      1.65 o 
  -5   6   1      363.38      321.74      4.81 o 
  -3   6   1      132.73      169.19      3.54 o 
  -2   6   1     2077.20     2076.06     21.77 o 
  -1   6   1     2531.04     2582.65     23.42 o 
   0   6   1       33.53       36.89      1.64 o 
   1   6   1       12.40       13.91      0.74 o 
   2   6   1        9.06        9.86      1.11 o 
   3   6   1     1753.87     1663.91     14.73 o 
   4   6   1        3.42       11.87      2.65 o 
   5   6   1      783.77      704.51      8.23 o 
   6   6   1        0.23       -1.97      1.97 o 
   7   6   1      318.90      315.31     17.49 o 
   8   6   1       32.59       28.78      6.38 o 
  -8   7   1        2.24       -3.29      5.55 o 
  -7   7   1      116.24      106.06     11.63 o 
  -6   7   1       11.69       10.96      2.19 o 
  -5   7   1        0.02       -1.03      1.44 o 
  -4   7   1      306.94      290.05      4.08 o 
  -3   7   1     1400.84     1273.16     12.87 o 
  -2   7   1       11.94       13.17      1.30 o 
  -1   7   1      901.75      980.50      9.69 o 
   0   7   1        0.33        2.26      0.60 o 
   1   7   1      243.44      212.38      4.17 o 
   2   7   1      176.93      188.82      3.36 o 
   3   7   1      132.02      130.49      3.71 o 
   4   7   1       40.50      231.12      7.88 o 
   5   7   1      751.27      693.94      8.93 o 
   6   7   1       26.61       23.83      2.76 o 
   7   7   1       48.05       75.42      7.16 o 
   8   7   1        8.06        8.12      5.48 o 
  -8   8   1       36.48       43.75      7.87 o 
  -7   8   1       10.05        9.65      5.69 o 
  -6   8   1       30.14       33.12      2.96 o 
  -5   8   1       49.17       51.94      2.64 o 
  -3   8   1     1173.07     1138.70     11.58 o 
  -2   8   1       10.68       10.84      1.17 o 
  -1   8   1      221.98      241.87      3.35 o 
   0   8   1      344.92      431.42      4.29 o 
   1   8   1      448.85      508.79      5.62 o 
   2   8   1      113.64       96.13      2.40 o 
   3   8   1      643.04      623.40      6.62 o 
   4   8   1        0.56       10.39      3.45 o 
   5   8   1       14.60       12.71      2.11 o 
   6   8   1        6.90        8.95      3.80 o 
   7   8   1      199.74      182.35      9.15 o 
   8   8   1        0.49       -1.25      5.16 o 
  -8   9   1       18.25        5.71      7.03 o 
  -7   9   1      234.02      261.70     12.34 o 
  -6   9   1      169.72      158.09      4.48 o 
  -5   9   1        4.34        4.64      1.74 o 
  -4   9   1      216.82      279.55      4.89 o 
  -3   9   1       10.73       17.96      1.97 o 
  -2   9   1        0.25        2.23      0.94 o 
  -1   9   1     1241.72     1247.43     12.22 o 
   0   9   1     1531.48     1778.50     15.00 o 
   1   9   1     1944.02     1887.08     17.63 o 
   2   9   1      366.35      383.94      5.72 o 
   3   9   1       21.75       32.49      2.66 o 
   4   9   1     1063.28      952.31     10.55 o 
   5   9   1       33.34       43.07      3.05 o 
   6   9   1      253.02      250.07      6.20 o 
   7   9   1        3.02        1.35      8.36 o 
   8   9   1       47.89       52.26     10.63 o 
  -8  10   1       21.03        6.29      9.08 o 
  -7  10   1        3.69       -0.61      4.81 o 
  -6  10   1       79.51       87.53      4.02 o 
  -5  10   1       46.07       48.82      2.97 o 
  -4  10   1      929.42     1007.79     11.15 o 
  -3  10   1       32.85       32.88      2.43 o 
  -2  10   1      430.99      452.75      5.11 o 
  -1  10   1       88.51       80.91      2.08 o 
   0  10   1      463.30      513.95      5.12 o 
   1  10   1       12.40       22.14      1.55 o 
   2  10   1      953.04      953.23     10.60 o 
   3  10   1        0.16        0.46      1.32 o 
   4  10   1      123.19      123.65      3.39 o 
   5  10   1       84.66       79.31      3.83 o 
   6  10   1      323.90      322.86      7.04 o 
   7  10   1        0.91       -3.29      4.46 o 
   8  10   1       70.30       99.43      9.66 o 
  -8  11   1      122.66      122.82     22.75 o 
  -7  11   1       29.12       28.06      6.30 o 
  -6  11   1        7.50        4.86      2.59 o 
  -5  11   1      109.89       96.93      3.46 o 
  -4  11   1      386.48      359.81      7.57 o 
  -3  11   1       34.71       30.36      1.96 o 
  -2  11   1      289.82      296.81      4.01 o 
  -1  11   1       15.52       11.25      1.93 o 
   0  11   1      704.62      780.28      7.35 o 
   1  11   1       46.79       67.01      1.84 o 
   2  11   1      186.68      197.36      3.28 o 
   3  11   1      117.32      107.64      3.00 o 
   4  11   1      989.21      888.85     11.40 o 
   5  11   1      148.90      128.80      4.41 o 
   6  11   1       15.61       16.03      3.35 o 
   7  11   1        0.01       -4.43      5.76 o 
   8  11   1      181.83      188.33     11.84 o 
  -8  12   1        0.05       -5.58      6.18 o 
  -7  12   1       18.30       10.60      4.30 o 
  -6  12   1      494.39      456.87      8.32 o 
  -5  12   1      190.57      184.61      4.47 o 
  -4  12   1      241.95      347.08      5.62 o 
  -3  12   1      497.17      488.43      6.50 o 
  -2  12   1       49.22       49.33      1.93 o 
  -1  12   1       24.06       19.16      1.23 o 
   0  12   1       46.01       76.37      1.68 o 
   1  12   1     1357.26     1418.62     14.67 o 
   2  12   1        4.03        6.62      1.42 o 
   3  12   1      382.61      350.20      7.61 o 
   4  12   1       10.66       14.50      2.11 o 
   5  12   1        6.73        6.94      2.42 o 
   6  12   1       33.06       25.35      3.78 o 
   7  12   1      117.74      124.15     22.64 o 
   8  12   1        1.55        0.71      6.26 o 
  -8  13   1       10.72       -2.17     13.06 o 
  -7  13   1      133.82      129.63      9.57 o 
  -6  13   1      172.62      171.64      7.29 o 
  -5  13   1       32.28       27.66      3.43 o 
  -4  13   1      352.24      348.49      5.68 o 
  -3  13   1      186.32      176.05      3.81 o 
  -2  13   1       23.96       21.74      1.63 o 
  -1  13   1       22.74       28.16      1.45 o 
   0  13   1      104.11      124.40      2.78 o 
   1  13   1      522.83      493.57      5.71 o 
   2  13   1       35.12       36.62      2.03 o 
   3  13   1        5.03        1.88      1.61 o 
   4  13   1        1.22       18.97      5.18 o 
   5  13   1       68.99       79.89      3.85 o 
   6  13   1       12.53        8.20      4.52 o 
   7  13   1       49.38       47.51      8.58 o 
   8  13   1        1.98       -5.20      6.98 o 
  -8  14   1        4.48       -1.55      8.19 o 
  -7  14   1      212.12      232.69      8.81 o 
  -6  14   1       44.87       43.35      5.00 o 
  -5  14   1      434.09      411.54      8.83 o 
  -4  14   1      111.62      223.32      8.34 o 
  -3  14   1      187.87      166.12      3.76 o 
  -2  14   1       19.65       23.65      1.81 o 
  -1  14   1      842.99      822.41      8.08 o 
   0  14   1       84.80      106.35      3.00 o 
   1  14   1      490.83      504.22      9.21 o 
   2  14   1      238.17      240.30      4.13 o 
   3  14   1     1560.69     1409.79     13.79 o 
   4  14   1      150.75      150.26      4.29 o 
   5  14   1      128.12      113.46      5.10 o 
   6  14   1        0.12       -7.53      7.53 o 
   7  14   1      284.14      286.04     12.91 o 
  -7  15   1       44.25       53.07      6.25 o 
  -6  15   1       19.21       18.27      4.38 o 
  -5  15   1       38.84       38.66      3.93 o 
  -4  15   1      433.94      399.69      7.19 o 
  -3  15   1      992.66      941.53     10.60 o 
  -2  15   1       19.56       20.61      1.86 o 
  -1  15   1        1.66        4.81      1.65 o 
   0  15   1      381.14      385.13      5.07 o 
   1  15   1        0.23        3.31      1.24 o 
   2  15   1       11.07       12.90      1.71 o 
   3  15   1      139.62      145.76      3.58 o 
   4  15   1       83.47      113.56      3.93 o 
   5  15   1      186.31      170.26      6.03 o 
   6  15   1        0.55       -5.28      5.28 o 
   7  15   1       15.12       13.74      4.75 o 
  -7  16   1       22.23       26.38      5.25 o 
  -6  16   1      141.38      139.04      8.01 o 
  -5  16   1       49.35       52.14      4.39 o 
  -4  16   1       87.57      189.44     12.45 o 
  -3  16   1       38.27       45.20      2.92 o 
  -2  16   1       24.95       24.53      2.44 o 
  -1  16   1       31.14       40.03      2.56 o 
   0  16   1       47.05       63.32      2.33 o 
   1  16   1      106.74      103.34      2.83 o 
   2  16   1      254.05      241.21      4.28 o 
   3  16   1        3.42        5.52      2.08 o 
   4  16   1       73.19       75.98      4.49 o 
   5  16   1        3.94        3.42      2.61 o 
   6  16   1       82.40       85.28     10.91 o 
   7  16   1       46.86       33.96      7.72 o 
  -7  17   1        0.61       -4.28      4.40 o 
  -6  17   1        3.78        5.56      4.12 o 
  -5  17   1       87.32       90.84      5.28 o 
  -4  17   1      348.88      324.53      7.71 o 
  -3  17   1       52.57       52.93      3.95 o 
  -2  17   1        8.76       11.49      2.59 o 
  -1  17   1       70.51       64.10      3.71 o 
   0  17   1      726.69      798.42      9.48 o 
   1  17   1       51.77       61.72      2.39 o 
   2  17   1      167.23      137.67      3.12 o 
   3  17   1       70.58       79.38      3.41 o 
   4  17   1      981.02      858.68     12.02 o 
   5  17   1      160.39      161.24      5.38 o 
   6  17   1      142.84      129.69     10.24 o 
   7  17   1        3.86        3.34      4.88 o 
  -7  18   1       76.60       74.39      6.75 o 
  -6  18   1       31.74       30.39      5.21 o 
  -5  18   1       16.91       11.30      3.66 o 
  -4  18   1      106.15      111.52      7.02 o 
  -3  18   1       87.88       94.40      6.12 o 
  -2  18   1      524.80      524.24      9.43 o 
  -1  18   1       25.25       29.81      3.03 o 
   0  18   1      134.78      151.34      4.52 o 
   1  18   1      279.36      236.00      5.34 o 
   3   0   1        5.02        0.21      2.10 o 
   2  18   1      466.04      482.16      7.14 o 
   3  18   1       12.47        5.08      2.07 o 
   4  18   1      225.23      210.36      5.62 o 
   5  18   1       27.61       26.47      3.93 o 
   6  18   1      103.43       96.84      9.34 o 
   7  18   1       41.72       40.47      5.93 o 
  -7  19   1       25.01       15.83      7.62 o 
  -6  19   1       12.78        9.56      4.63 o 
  -5  19   1       23.63       26.00      5.18 o 
  -4  19   1      279.82      257.74      8.71 o 
  -3  19   1      283.54      268.42      6.99 o 
  -2  19   1      254.19      239.02      8.33 o 
  -1  19   1        0.01       -0.62      2.30 o 
   0  19   1        0.58        0.93      2.02 o 
   1  19   1       78.06       74.07      4.09 o 
   2  19   1        9.67        9.65      2.67 o 
   3  19   1      118.07      116.55      4.00 o 
   4  19   1      157.33      180.67      5.97 o 
   5  19   1       87.19       96.14      9.02 o 
   6  19   1       44.74       47.71     16.22 o 
   7  19   1        0.15        6.01      4.88 o 
  -7  20   1        1.12       -4.45      4.45 o 
  -6  20   1      122.87      117.23      7.52 o 
  -5  20   1       40.98       47.97      8.75 o 
  -4  20   1      112.27      263.12      9.03 o 
  -3  20   1      121.99      133.03      5.96 o 
  -2  20   1       13.59       11.08      3.00 o 
  -1  20   1      637.97      592.46     10.41 o 
   0  20   1        6.31        6.19      2.62 o 
   1  20   1       59.81       70.63      4.80 o 
   2  20   1       11.87        9.86      2.74 o 
   3  20   1      226.43      219.61     10.42 o 
   4  20   1       28.63       37.59      3.45 o 
   5  20   1       32.93       31.91      7.26 o 
   6  20   1        2.45        4.38      6.38 o 
   7  20   1      203.97      207.89     10.42 o 
  -6  21   1       28.72       25.23      5.30 o 
  -5  21   1        1.91       -0.87      5.91 o 
  -4  21   1       10.73        5.14      4.28 o 
  -3  21   1      242.95      223.27     10.90 o 
  -2  21   1      291.75      270.94      7.13 o 
  -1  21   1       77.77       77.20      4.49 o 
   0  21   1       35.53       44.19      4.32 o 
   1  21   1      419.35      399.82      8.67 o 
   2  21   1        0.81       -2.04      2.45 o 
   3  21   1        4.94        7.05      3.50 o 
   4  21   1       69.39      102.25     16.19 o 
   5  21   1      172.58      171.53     10.63 o 
   6  21   1        0.34       -5.77      5.77 o 
  -6  22   1        0.52       -3.70      4.43 o 
  -5  22   1      311.23      298.14     13.41 o 
  -4  22   1        3.67       17.60      6.31 o 
  -3  22   1       49.37       53.15      4.47 o 
  -2  22   1      287.04      255.00      7.11 o 
  -1  22   1      169.93      165.81      5.80 o 
   0  22   1       12.01       10.99      3.45 o 
   1  22   1        3.37        4.74      2.71 o 
   2  22   1       36.31       33.49      3.70 o 
   3  22   1      259.14      241.74      8.29 o 
   4  22   1       16.38       38.42     11.18 o 
   5  22   1        7.10        3.69      6.04 o 
   6  22   1        3.38        5.45      6.76 o 
  -6  23   1        2.13       -4.60      4.60 o 
  -5  23   1        7.57       -3.17      6.07 o 
  -4  23   1       95.93       95.66      9.09 o 
  -3  23   1       72.84       77.78      5.21 o 
  -2  23   1      171.62      177.16      6.30 o 
  -1  23   1      175.13      161.11      6.83 o 
   0  23   1      363.14      382.52     10.09 o 
   1  23   1       25.38       33.07      4.50 o 
   2  23   1       34.49       40.02      4.59 o 
   3  23   1       12.37        9.67      5.04 o 
   4  23   1      196.62      182.13     17.16 o 
   5  23   1       17.80       18.82     11.29 o 
   6  23   1        4.95       -6.43      6.43 o 
  -6  24   1       41.52       35.60      6.14 o 
  -5  24   1        7.49        5.11      4.51 o 
  -4  24   1       90.27       84.77      8.97 o 
  -3  24   1       99.98       98.13      6.93 o 
  -2  24   1       41.52       41.39      5.03 o 
  -1  24   1        8.71       10.57      3.75 o 
   0  24   1      349.06      394.14     10.50 o 
   1  24   1        2.17        0.47      3.20 o 
   2  24   1      141.37      146.13      6.91 o 
   3  24   1       22.16       30.78     10.41 o 
   4  24   1       13.70        0.66      9.74 o 
   5  24   1        2.15       -1.99     10.30 o 
   6  24   1       85.91       77.61     15.83 o 
  -5  25   1       12.59        4.32      4.66 o 
  -4  25   1       50.12       66.07      8.76 o 
  -3  25   1       12.70       16.13      8.64 o 
  -2  25   1        0.85       -4.27      4.27 o 
  -1  25   1      106.92      102.72      7.83 o 
   0  25   1      628.84      718.83     19.67 o 
   1  25   1        3.24        5.52      3.68 o 
   2  25   1       88.89       87.24     12.29 o 
   3  25   1       28.26       19.71     10.30 o 
   4  25   1       11.48       30.67     11.74 o 
   5  25   1       11.13        9.74     11.51 o 
  -5  26   1        9.00        2.56      4.72 o 
  -4  26   1        1.06       -1.08      6.28 o 
  -3  26   1      103.54       90.79     14.17 o 
  -2  26   1      116.16      127.32     15.28 o 
  -1  26   1       49.81       49.36      7.02 o 
   0  26   1        2.20        4.99      4.86 o 
   3  26   1      396.18      354.73     21.81 o 
   4  26   1      111.95       80.60     14.84 o 
   5  26   1       43.03       28.23     13.06 o 
  -5  27   1       18.40       15.31      5.60 o 
  -4  27   1       32.21       32.00     12.18 o 
  -3  27   1       89.67       92.45     14.84 o 
  -2  27   1       11.60       14.73     10.30 o 
  -1  27   1       77.98       91.34     13.29 o 
   0  27   1       27.46       32.88     10.08 o 
   3  27   1        1.97        3.99      9.85 o 
   4  27   1        4.50       -6.98     10.52 o 
   5  27   1       90.05       74.29     15.50 o 
  -4  28   1        1.03       -2.33     11.29 o 
  -3  28   1        0.65        0.11     10.19 o 
  -2  28   1       10.05       13.95     10.41 o 
  -1  28   1      233.95      223.64     18.49 o 
   4  28   1        0.53        5.76     11.40 o 
  -4  29   1        7.55        1.55     11.74 o 
  -3  29   1      113.36      111.05     16.94 o 
  -2  29   1       60.17       69.75     14.28 o 
  -1  29   1       13.92       20.04     10.41 o 
   4  29   1       18.36        4.10     12.18 o 
  -4  30   1       59.54       39.96      7.78 o 
  -3  30   1        6.08       -3.76     10.74 o 
  -2  30   1       70.93       84.81     15.28 o 
  -1  30   1      135.10      130.42     16.61 o 
  -3  31   1        1.46        9.30     12.73 o 
  -2  31   1       83.29       81.60     15.28 o 
  -6   0   2      158.91      162.33      6.05 o 
  -4   0   2        3.06        7.38      1.80 o 
  -3   0   2        0.00       -1.34      1.40 o 
  -2   0   2      665.15      637.96     12.45 o 
   0   0   2       43.77       36.76      1.19 o 
   2   0   2      215.82      199.00      4.93 o 
   4   0   2      904.75      754.77     11.91 o 
   6   0   2     1616.41     1602.80     23.77 o 
   8   0   2       33.52       23.03      8.86 o 
  -8   1   2      136.00      147.47     12.62 o 
  -7   1   2       55.52       59.01      6.18 o 
  -6   1   2       15.33       20.22      2.36 o 
  -5   1   2      217.48      202.71      3.77 o 
  -4   1   2      803.76      726.06      6.87 o 
  -3   1   2       13.40        9.45      1.10 o 
  -2   1   2      174.92      189.24      2.53 o 
  -1   1   2     2194.28     1934.67     36.67 o 
   0   1   2     1814.43     2118.75     18.82 o 
   1   1   2        9.37       14.17      0.81 o 
   2   1   2       28.17       29.09      2.05 o 
   3   1   2      284.29      272.75      4.03 o 
   4   1   2      306.37      268.18      4.29 o 
   5   1   2      230.03      208.96      4.31 o 
   6   1   2       12.48       13.26      2.10 o 
   7   1   2       59.47       81.10      7.40 o 
   8   1   2       87.70       85.30      8.38 o 
  -8   2   2       13.49       12.73      7.75 o 
  -7   2   2      261.97      265.43     18.82 o 
  -6   2   2       40.47       43.98      3.33 o 
  -5   2   2       18.48       25.94      2.19 o 
  -4   2   2      427.68      415.60      4.41 o 
  -3   2   2     1914.17     1930.58     18.72 o 
  -2   2   2     1403.80     1351.40     16.43 o 
  -1   2   2     1574.26     1662.25     15.21 o 
   0   2   2      105.28      134.10      2.05 o 
   1   2   2     1310.56     1287.09     12.16 o 
   2   2   2      270.26      269.38      4.75 o 
   3   2   2       25.20       39.56      2.75 o 
   4   2   2      305.72      437.05      6.43 o 
   5   2   2      410.52      363.57      5.52 o 
   6   2   2        2.76        0.17      1.77 o 
   7   2   2       21.17       33.94      5.75 o 
   8   2   2        0.18       -1.67      4.74 o 
  -8   3   2        8.54       -1.99      6.53 o 
  -7   3   2        0.56        5.87      6.09 o 
  -6   3   2      316.05      283.35      5.50 o 
  -5   3   2      261.23      262.98      4.35 o 
  -4   3   2      783.26      957.25     16.07 o 
  -3   3   2        0.03        3.28      1.05 o 
  -2   3   2      148.69      143.71      2.60 o 
  -1   3   2        9.92        1.76      0.58 o 
   0   3   2      145.94      150.49      2.03 o 
   1   3   2     1216.08     1093.30     18.27 o 
   2   3   2      132.87      140.93      2.91 o 
   3   3   2      723.32      668.75      6.98 o 
   4   3   2      110.53      123.46      3.05 o 
   5   3   2       18.61       26.91      2.17 o 
   6   3   2       38.72       41.52      2.89 o 
   7   3   2      242.66      232.31     14.61 o 
   8   3   2        4.09        8.77      5.28 o 
  -8   4   2        2.26       -5.31      6.20 o 
  -7   4   2      332.57      360.60     17.16 o 
  -6   4   2       36.74       31.35      2.50 o 
  -5   4   2      323.46      284.94      4.82 o 
  -4   4   2        0.01        0.46      1.07 o 
  -3   4   2     1317.32     1233.14     10.72 o 
  -2   4   2       46.32       56.71      1.85 o 
  -1   4   2     6235.54     6476.62     51.73 o 
   0   4   2     2079.07     2580.89     22.97 o 
   1   4   2     3502.88     3245.74     32.51 o 
   2   4   2       17.90       18.61      1.47 o 
   3   4   2      596.52      567.40      6.23 o 
   5   4   2      166.08      159.78      3.72 o 
   6   4   2       26.49       24.21      3.53 o 
   7   4   2      135.25      142.88      8.26 o 
   8   4   2        3.32       -2.52      4.89 o 
  -8   5   2      198.92      198.84     14.39 o 
  -7   5   2        0.22        0.81      5.10 o 
  -6   5   2      128.76      122.30      3.70 o 
  -5   5   2      375.08      353.77      5.59 o 
  -4   5   2     1442.65     1336.72     11.26 o 
  -3   5   2       51.50       56.29      1.96 o 
  -2   5   2      367.30      359.86      4.15 o 
  -1   5   2       83.72       75.44      1.57 o 
   0   5   2     4885.33     5944.54     52.43 o 
   1   5   2     1852.59     1865.20     30.24 o 
   2   5   2       95.51       84.10      3.95 o 
   3   5   2      507.93      486.89     14.31 o 
   4   5   2      150.20      152.25      3.61 o 
   5   5   2      170.91      155.71      4.15 o 
   6   5   2        1.83        0.15      2.21 o 
   7   5   2       49.20       50.41      6.46 o 
   8   5   2        4.98        4.51      5.26 o 
  -8   6   2       22.57       19.38      8.08 o 
  -7   6   2       50.75       58.39      7.50 o 
  -6   6   2        8.08        5.27      1.99 o 
  -5   6   2       16.68       16.63      1.99 o 
  -4   6   2      130.58      106.32      2.75 o 
  -3   6   2      262.57      247.15      3.81 o 
  -2   6   2      480.51      490.98      5.27 o 
  -1   6   2       47.96       48.67      1.38 o 
   0   6   2        6.39        7.65      0.84 o 
   1   6   2       60.36       73.91      2.40 o 
   2   6   2      663.55      630.30      9.04 o 
   3   6   2      335.32      346.74      5.99 o 
   4   6   2       41.95      300.92     16.16 o 
   5   6   2       54.58       61.36      3.03 o 
   6   6   2        0.85       -0.47      2.08 o 
   7   6   2       29.52       34.56     10.91 o 
   8   6   2       60.89       67.23     17.94 o 
  -8   7   2      123.58      128.10     13.40 o 
  -7   7   2        9.83        9.54      5.65 o 
  -6   7   2      132.98      131.39      3.79 o 
  -5   7   2        2.68        1.08      2.09 o 
  -4   7   2     1056.14      962.29      9.04 o 
  -3   7   2      292.90      284.81      4.09 o 
  -2   7   2      180.86      211.85      3.40 o 
  -1   7   2      395.32      378.67      4.60 o 
   0   7   2     1516.16     1626.77     17.23 o 
   1   7   2        0.91        0.56      1.15 o 
   2   7   2      451.30      448.91      9.43 o 
   3   7   2        7.76        7.90      1.63 o 
   4   7   2     1118.72      996.16     11.00 o 
   5   7   2       19.80       20.59      2.76 o 
   6   7   2       20.84       18.74      2.92 o 
   7   7   2       23.22       22.13      5.28 o 
   8   7   2       52.66       50.93      7.53 o 
  -8   8   2        1.25        3.29      6.08 o 
  -7   8   2      137.65      140.58      6.70 o 
  -6   8   2      418.03      434.45      6.62 o 
  -5   8   2      413.01      366.84      5.64 o 
  -4   8   2      200.40      173.89      3.38 o 
  -3   8   2      108.39      112.37      3.48 o 
  -2   8   2       23.95       23.79      1.30 o 
  -1   8   2      139.42      133.22      2.53 o 
   0   8   2      243.70      251.48      4.03 o 
   1   8   2     3618.24     3598.12     42.16 o 
   2   8   2     1020.99      933.07     17.99 o 
   3   8   2      192.43      191.95      3.75 o 
   4   8   2      481.13      557.87      7.35 o 
   5   8   2      151.89      144.16      4.53 o 
   6   8   2      294.23      294.61      6.77 o 
   7   8   2        0.10        1.59      4.34 o 
   8   8   2       42.56       47.16      7.12 o 
  -8   9   2       56.74       34.42      7.65 o 
  -7   9   2       31.89       54.77      8.30 o 
  -6   9   2        0.07       -1.97      1.97 o 
  -5   9   2       15.29       16.04      2.07 o 
  -4   9   2      182.57      341.40      7.77 o 
  -3   9   2      106.59       95.62      2.42 o 
  -2   9   2      309.81      280.57      3.78 o 
  -1   9   2     1328.30     1292.71     12.75 o 
   0   9   2      166.12      178.22      6.13 o 
   1   9   2      317.98      342.44      7.33 o 
   2   9   2      800.26      772.38     13.51 o 
   3   9   2      692.05      634.70      7.54 o 
   4   9   2        3.98        6.95      1.92 o 
   5   9   2       30.81       35.75      2.99 o 
   6   9   2        0.76        1.32      2.53 o 
   7   9   2      197.30      199.21     13.51 o 
   8   9   2       12.29       10.35      5.67 o 
  -8  10   2       21.21       18.11      7.02 o 
  -7  10   2      206.44      204.22      7.97 o 
  -6  10   2        0.87       -1.99      2.13 o 
  -5  10   2       57.18       62.36      2.88 o 
  -4  10   2       37.68       51.15      2.47 o 
  -3  10   2       98.44       94.25      2.46 o 
  -2  10   2      216.73      231.96      3.51 o 
  -1  10   2      461.85      493.29      5.48 o 
   0  10   2       10.31       13.02      1.36 o 
   1  10   2       84.35       87.92      2.67 o 
   2  10   2      148.50      140.91      4.34 o 
   3  10   2      929.60      849.31     10.65 o 
   4  10   2       29.82       68.97      5.61 o 
   5  10   2      113.96      105.80      4.13 o 
   6  10   2       77.24       80.63      5.06 o 
   7  10   2       12.96       16.05      5.32 o 
   8  10   2       19.24       21.67      6.31 o 
  -8  11   2       62.89       53.27      8.65 o 
  -7  11   2        1.05       26.13      4.55 o 
  -6  11   2       21.65       19.74      2.75 o 
  -5  11   2      115.03      112.00      3.75 o 
  -4  11   2       81.12      243.96      6.09 o 
  -3  11   2       22.23       21.02      1.80 o 
  -2  11   2       30.24       33.84      1.73 o 
  -1  11   2     1471.37     1467.96     14.61 o 
   0  11   2        1.93        1.26      1.01 o 
   1  11   2      513.04      498.30      7.58 o 
   2  11   2        7.70        7.72      1.57 o 
   3  11   2      171.49      180.43      8.55 o 
   4  11   2       13.07       22.93      4.04 o 
   5  11   2       18.34       12.82      2.65 o 
   6  11   2        6.12        2.96      3.20 o 
   7  11   2      216.94      235.48     10.41 o 
   8  11   2        2.57        0.10      6.13 o 
  -8  12   2        0.12        0.31      6.41 o 
  -7  12   2      193.17      218.98      8.46 o 
  -6  12   2      318.48      319.46      6.36 o 
  -5  12   2       14.22       16.89      2.37 o 
  -4  12   2       89.69       87.39      2.91 o 
  -3  12   2     1496.22     1392.33     12.96 o 
  -2  12   2      121.44      124.25      2.82 o 
  -1  12   2      294.52      322.19      4.13 o 
   0  12   2      697.17      801.19      7.74 o 
   1  12   2      561.41      511.38      6.24 o 
   2  12   2      689.27      595.00      7.50 o 
   3  12   2       30.99       36.60      2.93 o 
   4  12   2       47.28       52.00      3.11 o 
   5  12   2       80.32       88.18      4.21 o 
   6  12   2       27.48       32.65      5.00 o 
   7  12   2        2.01       -4.10      4.81 o 
   8  12   2       49.57       33.44      9.85 o 
  -8  13   2      187.70      196.10     19.60 o 
  -7  13   2       20.12       19.20      4.65 o 
  -6  13   2        7.12        3.66      2.71 o 
  -5  13   2      253.36      253.21      5.78 o 
  -4  13   2      430.37      390.34      6.11 o 
  -3  13   2      201.14      181.59      3.60 o 
  -2  13   2       49.10       50.73      2.30 o 
  -1  13   2        3.18        4.64      1.25 o 
   0  13   2     2952.15     3382.86     27.02 o 
   1  13   2        0.83        3.04      1.18 o 
   2  13   2       52.92       46.87      2.51 o 
   3  13   2      150.12      154.04     13.32 o 
   4  13   2      413.16      361.72      6.73 o 
   5  13   2        1.07       -2.58      2.72 o 
   6  13   2        0.27        0.41      3.81 o 
   7  13   2        0.63       -1.65      5.72 o 
  -8  14   2       43.90       56.61      7.25 o 
  -7  14   2       34.33       30.34      5.24 o 
  -6  14   2        1.47       -1.73      3.64 o 
  -5  14   2        4.88        6.14      2.37 o 
  -4  14   2        4.73        9.81      1.98 o 
  -3  14   2      317.37      268.50      4.98 o 
  -2  14   2      385.74      407.70      5.28 o 
  -1  14   2      394.69      382.09      4.89 o 
   0  14   2      247.26      264.65      5.97 o 
   1  14   2       38.36       45.91      2.18 o 
   2  14   2      275.04      269.19      4.48 o 
   3  14   2       36.36       39.39      2.55 o 
   4  14   2        1.76        2.74      2.00 o 
   5  14   2       35.30       39.66      3.29 o 
   6  14   2       87.03       88.52      6.17 o 
   7  14   2        0.51        4.47      6.02 o 
  -7  15   2        7.16       22.62      5.01 o 
  -6  15   2       51.07       59.09      5.62 o 
  -5  15   2      145.89      140.16      4.71 o 
  -4  15   2      278.20      250.02      5.02 o 
  -3  15   2       78.42       80.49      3.70 o 
  -2  15   2      259.99      245.96      6.21 o 
  -1  15   2      294.07      271.95      4.12 o 
   0  15   2      609.31      677.38     10.70 o 
   1  15   2       64.12       75.39      3.93 o 
   2  15   2        9.36       10.97      1.80 o 
   3  15   2        5.84        7.59      1.75 o 
   4  15   2      144.46      127.66      4.16 o 
   5  15   2       60.85       55.54      3.68 o 
   6  15   2       30.47       23.98      9.36 o 
   7  15   2       15.94        9.33      6.57 o 
  -7  16   2      138.18      141.43      7.84 o 
  -6  16   2       63.56       73.77      6.10 o 
  -5  16   2      135.04      129.62      5.53 o 
  -4  16   2       57.35       66.81      3.16 o 
  -3  16   2      420.76      387.45      6.77 o 
  -2  16   2      144.94      161.25      4.32 o 
  -1  16   2      397.67      386.36      5.72 o 
   0  16   2      761.95      836.11      9.42 o 
   1  16   2      547.61      508.75      6.37 o 
   2  16   2      125.30      128.98      3.61 o 
   3  16   2      178.61      183.20      4.08 o 
   4  16   2       26.03       86.17     15.72 o 
   5  16   2       60.37       65.86      3.97 o 
   6  16   2        0.55       -3.07      5.53 o 
   7  16   2       12.95        7.62      6.30 o 
  -7  17   2       64.26       77.55      7.97 o 
  -6  17   2        0.02       -2.11      3.86 o 
  -5  17   2       76.01       81.41      5.45 o 
  -4  17   2       39.21      214.46     10.43 o 
  -3  17   2       14.66       16.33      2.73 o 
  -2  17   2       16.22       24.16      2.43 o 
  -1  17   2       52.18       57.01      4.24 o 
   0  17   2       41.43       58.60      2.53 o 
   1  17   2       57.64       65.01      2.49 o 
   2  17   2      190.09      170.33      4.13 o 
   3  17   2     1020.86      896.20     10.20 o 
   4  17   2        0.75       -1.45      1.96 o 
   5  17   2       58.04       59.93      5.47 o 
   6  17   2        7.65        8.27      9.91 o 
   7  17   2      174.23      185.75     32.49 o 
  -7  18   2       90.20       87.43      7.13 o 
  -6  18   2        1.07       -3.72      3.72 o 
  -5  18   2       29.50       24.19      4.55 o 
  -4  18   2        0.76       22.26      3.24 o 
  -3  18   2       44.85       52.82      4.83 o 
  -2  18   2      414.34      390.06     10.14 o 
  -1  18   2       52.24       47.50      3.45 o 
   0  18   2       93.12      102.43      3.59 o 
   1  18   2      508.54      488.20      6.38 o 
   2  18   2      176.46      149.99      4.01 o 
   3  18   2      258.56      240.88      5.78 o 
   4  18   2      109.74      141.74      4.59 o 
   5  18   2       69.97       60.18      7.64 o 
   6  18   2       10.72       11.41      6.35 o 
   7  18   2        0.53       -1.78      7.75 o 
  -7  19   2        0.52        8.40      4.94 o 
  -6  19   2       23.15       15.85      4.73 o 
  -5  19   2       74.39       81.66      6.15 o 
  -4  19   2      328.13      315.21      7.80 o 
  -3  19   2       32.53       31.82      4.41 o 
  -2  19   2        1.35        0.42      2.48 o 
  -1  19   2     1062.08     1006.37     14.76 o 
   0  19   2      153.96      160.23      5.45 o 
   1  19   2       14.37       14.48      2.08 o 
   2  19   2       23.19       24.51      2.44 o 
   3  19   2       75.33       76.68      3.55 o 
   4  19   2       28.41       30.92      3.18 o 
   5  19   2        5.24        3.76      5.60 o 
   6  19   2        0.73       -2.95      5.79 o 
   7  19   2       17.81       12.18      8.41 o 
  -7  20   2       16.35       19.23      9.36 o 
  -6  20   2       66.92       68.08      6.42 o 
  -5  20   2       24.33       11.87      4.47 o 
  -4  20   2       72.99       72.73      4.84 o 
  -3  20   2      174.93      177.00     12.88 o 
  -2  20   2       76.79       91.71      4.82 o 
  -1  20   2       12.80       13.16      3.38 o 
   0  20   2       39.76       46.61      4.01 o 
   1  20   2      247.16      215.47      5.56 o 
   2  20   2      475.91      456.64      7.29 o 
   3  20   2        9.59        6.66      3.30 o 
   4  20   2       25.85       28.42      3.87 o 
   5  20   2        3.52       -5.25      5.25 o 
   6  20   2      107.25      108.83     10.30 o 
  -6  21   2       32.89       29.03      5.42 o 
  -5  21   2       23.30       20.15      4.81 o 
  -4  21   2      248.92      244.67      7.51 o 
  -3  21   2       36.18       38.01      4.99 o 
  -2  21   2       34.56       29.39      3.68 o 
  -1  21   2       14.25       13.61      5.75 o 
   0  21   2      719.03      780.87     12.73 o 
   1  21   2      140.24      126.52      7.73 o 
   2  21   2       10.28       14.63      3.20 o 
   3  21   2      150.64      145.97      6.37 o 
   4  21   2      237.92      207.48     10.20 o 
   5  21   2        0.13       -9.19      9.96 o 
   6  21   2        1.99       -3.30      6.39 o 
  -6  22   2       85.82       86.85      7.07 o 
  -5  22   2       20.31       10.56      4.54 o 
  -4  22   2      108.94      109.15     10.72 o 
  -3  22   2      301.38      282.41      9.33 o 
  -2  22   2       25.15       28.66      3.72 o 
  -1  22   2       90.79       98.95      5.77 o 
   0  22   2      172.40      186.95      6.11 o 
   1  22   2       14.89       15.07      4.30 o 
   2  22   2      243.64      222.42      7.79 o 
   3  22   2       64.17       64.77      5.08 o 
   5  22   2        6.82        4.87     10.96 o 
   6  22   2        4.99       -7.97     11.40 o 
  -6  23   2        6.00        1.41      4.52 o 
  -5  23   2       83.01       92.25      8.61 o 
  -4  23   2        0.10       17.22      4.54 o 
  -3  23   2       60.27       65.47      6.07 o 
  -2  23   2      331.19      315.57      8.13 o 
  -1  23   2      277.21      251.03      7.15 o 
   0  23   2       34.96       49.69      4.18 o 
   1  23   2       23.98       25.29      4.01 o 
   2  23   2       16.95       19.18      4.46 o 
   3  23   2       28.16       23.36      6.65 o 
   4  23   2       28.27       17.83     10.63 o 
   5  23   2        0.24        1.11     11.18 o 
   6  23   2       90.37       69.20     15.39 o 
  -6  24   2       11.08        2.51      4.71 o 
  -5  24   2       14.20        7.72      4.68 o 
  -4  24   2        0.01       -2.50      3.91 o 
  -3  24   2      257.99      256.68     12.02 o 
  -2  24   2       28.06       26.43      4.10 o 
  -1  24   2      304.47      294.27      7.90 o 
   0  24   2       14.46       18.06      4.07 o 
   1  24   2      209.19      193.07      9.19 o 
   2  24   2        0.07       -0.42      3.39 o 
   3  24   2        6.13        8.75      9.08 o 
   4  24   2       16.21       38.97     11.85 o 
   5  24   2      106.20       99.75     15.72 o 
  -5  25   2       69.14       70.44      8.81 o 
  -4  25   2      206.91      198.75      8.45 o 
  -3  25   2        3.22       -0.14      5.98 o 
  -2  25   2        4.42       -2.35      4.09 o 
  -1  25   2      153.75      158.73      6.34 o 
   0  25   2       47.42       56.29      6.12 o 
   1  25   2        0.52       -0.66      4.18 o 
   2  25   2        0.05       -1.22      7.86 o 
   4  25   2       43.04       47.94     12.84 o 
   5  25   2        7.18       -1.33     11.07 o 
  -5  26   2        0.49       -3.31      4.62 o 
  -4  26   2        7.79       31.68      6.76 o 
  -3  26   2       71.20       68.96      6.17 o 
  -2  26   2       43.95       53.92      8.08 o 
  -1  26   2       37.96       29.69      7.64 o 
   0  26   2       25.70       20.81      9.08 o 
   1  26   2       88.28       92.00     12.62 o 
   2  26   2       12.26        7.64      9.19 o 
   4  26   2      238.58      212.02     19.15 o 
   5  26   2      101.02       72.52     15.61 o 
  -5  27   2       20.06       20.48      5.58 o 
  -4  27   2       62.67       56.10      6.39 o 
  -3  27   2        0.22       -2.57      4.20 o 
  -2  27   2        1.98        3.65      9.41 o 
  -1  27   2       29.36       28.12     10.52 o 
   0  27   2       62.55       57.90     11.63 o 
   1  27   2        0.12        3.32      8.30 o 
  -4  28   2       83.50       84.03      7.20 o 
  -3  28   2        6.83        4.19      5.51 o 
  -2  28   2      234.85      247.00     19.82 o 
  -1  28   2       23.87       23.25     11.07 o 
   0  28   2        3.42       14.06      9.74 o 
   1  28   2        6.41        8.30      9.19 o 
  -4  29   2      121.47      133.35     12.68 o 
  -3  29   2        1.42      -10.08     10.08 o 
  -2  29   2       25.25       32.44     12.40 o 
  -1  29   2       37.88       34.21     12.07 o 
   0  29   2       89.00      112.71     14.95 o 
  -3  30   2       99.82       87.80     16.28 o 
  -2  30   2       25.35       33.66     13.40 o 
  -1  30   2       33.15       29.56     12.29 o 
   0  30   2       44.79       56.91     12.95 o 
  -3  31   2       21.61       24.91     13.40 o 
  -2  31   2        1.58       -0.44     11.07 o 
  -1  31   2       39.40       35.32     13.06 o 
  -2  32   2       30.78       25.91     13.51 o 
  -1  32   2        0.20       -9.41     10.74 o 
  -5   0   3       29.84       46.73      4.46 o 
  -3   0   3       30.61       22.33      3.77 o 
  -1   0   3      355.49      349.80      6.73 o 
   1   0   3      772.10      768.27     10.14 o 
   3   0   3      393.70      337.75      8.39 o 
   5   0   3      139.26      156.06      5.41 o 
   7   0   3      218.96      264.28     15.17 o 
  -7   1   3      397.29      402.89     17.38 o 
  -6   1   3      125.80      111.81      3.74 o 
  -5   1   3      679.63      598.34      6.45 o 
  -4   1   3        1.82       11.69      1.81 o 
  -3   1   3      769.99      758.76      7.74 o 
  -2   1   3      398.18      361.42      5.37 o 
  -1   1   3     2630.32     2590.41     47.79 o 
   0   1   3        4.66        9.54      0.69 o 
   1   1   3      515.47      518.06      5.18 o 
   2   1   3       40.97       43.07      1.88 o 
   3   1   3      231.55      228.37      3.68 o 
   4   1   3      325.25      388.25      5.19 o 
   5   1   3      432.10      386.47      5.82 o 
   6   1   3       61.85       64.40      3.75 o 
   7   1   3      720.41      697.45     17.89 o 
   8   1   3        0.93       -1.72      5.11 o 
  -7   2   3        2.60       -0.33      5.65 o 
  -6   2   3        3.52        1.46      1.83 o 
  -5   2   3      560.10      517.88      5.89 o 
  -4   2   3     1006.06      969.15      8.33 o 
  -3   2   3     2086.01     1920.85     15.50 o 
  -2   2   3        7.59       12.53      1.05 o 
  -1   2   3      230.50      199.37      3.46 o 
   0   2   3     9382.52    10980.36     95.18 o 
   1   2   3       11.22       20.54      0.97 o 
   2   2   3      851.13      851.66     10.23 o 
   3   2   3     1236.33     1102.51     11.96 o 
   4   2   3      772.86      682.03      7.72 o 
   5   2   3      261.41      252.00      4.67 o 
   6   2   3      116.89      102.84      4.19 o 
   7   2   3       15.67       13.39      5.31 o 
   8   2   3      128.66      150.89     10.29 o 
  -8   3   3        7.76        5.54      7.09 o 
  -7   3   3        0.66       -5.31      5.31 o 
  -6   3   3      291.51      283.03      5.40 o 
  -5   3   3      162.35      129.36      5.35 o 
  -4   3   3      131.77      145.61      2.77 o 
  -3   3   3      244.45      241.43      3.49 o 
  -2   3   3      232.19      234.39      3.72 o 
  -1   3   3      758.55      750.48      8.32 o 
   0   3   3      159.24      189.61      2.63 o 
   1   3   3        2.20        0.44      0.76 o 
   2   3   3      438.42      389.26      5.10 o 
   3   3   3       35.04       38.95      1.86 o 
   4   3   3       21.26       24.20      2.13 o 
   5   3   3       48.77       54.58      2.75 o 
   6   3   3      525.14      504.95      8.54 o 
   7   3   3       48.22       66.23      7.01 o 
   8   3   3       18.58       34.88      9.52 o 
  -8   4   3       19.24       13.40      7.86 o 
  -7   4   3       96.35      107.17     11.40 o 
  -6   4   3      373.43      354.76      6.12 o 
  -5   4   3      299.48      281.16      4.79 o 
  -4   4   3     2370.58     2152.76     16.98 o 
  -3   4   3       64.76       70.50      2.40 o 
  -2   4   3      144.68      174.91      2.56 o 
  -1   4   3     4029.71     4273.65     37.87 o 
   0   4   3        2.44       -0.60      0.60 o 
   1   4   3      898.90      923.90     10.42 o 
   2   4   3      629.81      569.76      6.99 o 
   3   4   3        4.33        3.21      1.40 o 
   4   4   3     1758.95     1623.90     16.27 o 
   5   4   3       44.95       47.51      3.22 o 
   6   4   3      669.02      641.77      9.92 o 
   7   4   3       94.61       92.03      7.87 o 
   8   4   3       68.59       72.16      7.97 o 
  -8   5   3        4.38        4.87      6.86 o 
  -7   5   3      100.74       90.34     10.85 o 
  -6   5   3      115.52      126.81      3.84 o 
  -5   5   3        5.53        0.61      1.66 o 
  -4   5   3      124.38      130.07      2.89 o 
  -3   5   3      855.52      834.24      7.05 o 
  -2   5   3     1218.02     1205.55     10.01 o 
  -1   5   3     1728.32     1860.17     15.76 o 
   0   5   3      129.47      165.58      2.38 o 
   1   5   3     2532.46     2506.39     25.75 o 
   2   5   3     1075.46     1019.91     11.12 o 
   3   5   3      875.62      882.12     21.79 o 
   4   5   3      118.20      114.54      3.77 o 
   5   5   3       24.19       24.53      2.75 o 
   6   5   3      352.91      353.07      7.46 o 
   7   5   3       18.87       12.55      5.12 o 
   8   5   3        0.72       -4.69      4.69 o 
  -8   6   3        1.64       -2.10      6.75 o 
  -7   6   3       16.85       29.25      4.63 o 
  -6   6   3       33.32       30.71      3.19 o 
  -5   6   3      684.84      621.55      7.67 o 
  -4   6   3     1413.56     1259.35     10.95 o 
  -3   6   3      499.85      464.41      4.69 o 
  -2   6   3     2151.68     2196.46     16.24 o 
  -1   6   3      812.26      821.73      7.67 o 
   0   6   3      136.53      230.59      3.64 o 
   1   6   3      244.85      222.15      3.54 o 
   2   6   3     1716.38     1629.55     23.92 o 
   3   6   3      375.76      311.29      5.46 o 
   4   6   3      721.42      659.52      9.27 o 
   5   6   3      504.80      487.22      8.28 o 
   6   6   3       29.93       30.63      3.45 o 
   7   6   3       48.77       66.09      7.12 o 
   8   6   3        7.96        6.00      5.63 o 
  -8   7   3        5.12       -3.65      7.09 o 
  -7   7   3      280.90      281.70      9.76 o 
  -6   7   3        1.26       -1.87      1.87 o 
  -5   7   3       42.80       50.16      3.96 o 
  -3   7   3     1211.08     1164.26      9.29 o 
  -2   7   3        1.30        0.69      0.88 o 
  -1   7   3     1209.73     1266.74     11.24 o 
   0   7   3       50.83       58.04      1.79 o 
   1   7   3      223.54      224.95      3.56 o 
   2   7   3     1687.80     1542.75     33.38 o 
   3   7   3     1762.93     1650.02     17.89 o 
   4   7   3       60.17      297.16     16.83 o 
   5   7   3      105.57      106.77      6.67 o 
   6   7   3       17.22       12.82      3.02 o 
   7   7   3      104.10      131.65      8.92 o 
   8   7   3       12.28        7.21      5.52 o 
  -8   8   3       52.49       68.42     11.07 o 
  -7   8   3       40.82       44.57      5.46 o 
  -6   8   3       13.62        9.88      2.25 o 
  -5   8   3      268.43      273.36      4.89 o 
  -4   8   3      768.84      783.20      8.56 o 
  -3   8   3      102.86      101.58      3.61 o 
  -2   8   3        5.15        0.77      1.03 o 
  -1   8   3      407.80      449.52      4.85 o 
   0   8   3     1765.93     2152.56     20.15 o 
   1   8   3       12.12       21.97      1.42 o 
   2   8   3      307.83      304.43      5.68 o 
   3   8   3     1026.43      893.71     11.05 o 
   4   8   3      514.12      485.99      7.69 o 
   5   8   3       32.33       39.37      3.58 o 
   6   8   3      109.25      118.84      7.11 o 
   7   8   3       49.19       70.14      7.20 o 
   8   8   3       16.93       19.54      6.21 o 
  -8   9   3        3.43       -2.66      7.31 o 
  -7   9   3       46.59       48.16      5.13 o 
  -6   9   3       36.26       41.53      2.93 o 
  -5   9   3      800.93      750.89      8.82 o 
  -4   9   3       51.06       57.40      2.52 o 
  -3   9   3      184.73      171.27      4.26 o 
  -2   9   3      154.43      168.23      2.39 o 
  -1   9   3      333.50      315.35      3.52 o 
   0   9   3      895.05     1072.56     10.08 o 
   1   9   3      639.51      615.32      6.82 o 
   2   9   3      272.62      284.35      7.02 o 
   3   9   3        5.25        1.11      2.14 o 
   4   9   3       24.90       38.28      3.58 o 
   5   9   3      283.87      257.93      5.99 o 
   6   9   3       71.69       86.40      7.08 o 
   7   9   3      164.21      159.32      8.88 o 
   8   9   3       61.68       65.38      8.06 o 
  -8  10   3      375.99      405.10     21.04 o 
  -7  10   3        5.31       10.59      4.22 o 
  -6  10   3       19.43       18.27      2.55 o 
  -5  10   3       15.29       15.20      2.23 o 
  -4  10   3      320.16      279.42      4.68 o 
  -3  10   3       47.45       51.41      1.85 o 
  -2  10   3       33.47       33.59      1.40 o 
  -1  10   3      207.49      212.71      3.42 o 
   0  10   3     4614.97     5286.86     40.87 o 
   1  10   3       48.94       56.51      4.32 o 
   2  10   3      790.55      706.65     12.39 o 
   3  10   3       10.80       11.48      2.66 o 
   4  10   3      486.11      443.69      7.42 o 
   5  10   3       11.77       10.51      2.55 o 
   6  10   3        1.75       -1.03      3.74 o 
   7  10   3        7.49        8.55      4.87 o 
   8  10   3      227.56      222.77     11.03 o 
  -8  11   3        0.16        3.27      5.13 o 
  -7  11   3        7.98        8.59      4.24 o 
  -6  11   3      103.34      104.69      4.17 o 
  -5  11   3      380.29      362.27      5.83 o 
  -4  11   3       74.15       62.86      2.67 o 
  -3  11   3      308.83      290.86      4.16 o 
  -2  11   3      617.00      615.51      7.09 o 
  -1  11   3      302.21      284.57      3.31 o 
   0  11   3       34.16       52.33      1.88 o 
   1  11   3      715.30      674.63      6.99 o 
   2  11   3      288.88      278.14      5.06 o 
   3  11   3      524.12      479.57      7.38 o 
   4  11   3       51.66       60.79      3.35 o 
   5  11   3       12.81       12.92      2.76 o 
   6  11   3      123.32      128.60      7.21 o 
   7  11   3        0.61       -2.30      4.28 o 
  -8  12   3       56.67       62.78     11.02 o 
  -7  12   3      206.63      216.87      8.50 o 
  -6  12   3       28.81       28.99      2.98 o 
  -5  12   3        6.65        2.30      2.00 o 
  -4  12   3       59.04       69.45      2.80 o 
  -3  12   3      105.62      101.42      2.88 o 
  -2  12   3      728.55      693.92      6.32 o 
  -1  12   3      676.68      624.19      6.10 o 
   0  12   3     2918.56     3249.69     26.11 o 
   1  12   3     1053.11      949.60     10.13 o 
   2  12   3      365.66      336.31      6.50 o 
   3  12   3      265.89      234.89      5.01 o 
   4  12   3       26.10       64.00     15.67 o 
   5  12   3        7.24        2.71      2.49 o 
   6  12   3       31.73       37.28      5.30 o 
   7  12   3      102.74      119.09      8.15 o 
  -8  13   3        1.79        0.52      6.86 o 
  -7  13   3      230.60      224.33      8.75 o 
   3   0   3        0.96       -1.04      1.75 o 
  -6  13   3      103.46      122.87      8.68 o 
  -5  13   3       79.94       81.83      3.98 o 
  -4  13   3        0.53       19.57      8.41 o 
  -3  13   3      435.33      397.39      5.45 o 
  -2  13   3       29.69       36.50      1.81 o 
  -1  13   3      139.24      153.70      2.87 o 
   0  13   3       78.04       94.74      2.58 o 
   1  13   3      859.99      814.48      8.43 o 
   2  13   3      810.67      731.32      9.97 o 
   3  13   3     1079.49      920.81     11.72 o 
   4  13   3       64.69       72.36      3.65 o 
   5  13   3        4.83        0.16      2.48 o 
   6  13   3       10.29       14.18      5.84 o 
   7  13   3      190.82      194.56      8.93 o 
  -7  14   3      159.23      184.87      8.19 o 
  -6  14   3        5.47        4.81      4.16 o 
  -5  14   3       16.31       12.47      2.69 o 
  -4  14   3        0.47       -1.86      1.87 o 
  -3  14   3       19.92       18.24      1.84 o 
  -2  14   3      140.47      128.21      2.80 o 
  -1  14   3     2842.21     2646.69     20.20 o 
   0  14   3     1760.36     1984.61     17.07 o 
   1  14   3     1220.59     1135.55     11.63 o 
   2  14   3      225.91      220.22      4.53 o 
   3  14   3      104.24       98.84      3.49 o 
   4  14   3        5.14        5.90      2.36 o 
   5  14   3       94.80      108.89      4.84 o 
   6  14   3       11.10        6.48      7.11 o 
   7  14   3      171.78      173.99     12.03 o 
  -7  15   3       42.02       45.04      5.78 o 
  -6  15   3       73.79       83.94      6.26 o 
  -5  15   3       16.41       18.83      2.91 o 
  -4  15   3       15.30       24.43      2.57 o 
  -3  15   3      165.96      158.41      3.97 o 
  -2  15   3      607.94      571.45      6.15 o 
  -1  15   3      497.38      495.30      5.52 o 
   0  15   3        0.09        5.30      1.44 o 
   1  15   3      502.48      467.47      6.87 o 
   2  15   3      885.10      789.85      9.76 o 
   3  15   3      302.78      282.78      6.15 o 
   4  15   3       16.78       27.08      3.34 o 
   5  15   3        8.64        8.12      3.83 o 
   6  15   3       57.18       60.81      6.06 o 
   7  15   3        0.72       -1.58      4.68 o 
  -7  16   3       17.49        9.16      4.63 o 
  -6  16   3       14.48       19.84      4.78 o 
  -5  16   3        4.91        1.79      2.56 o 
  -4  16   3      292.90      282.48      6.89 o 
  -3  16   3      163.68      143.89      4.27 o 
  -2  16   3      438.80      379.65      5.34 o 
  -1  16   3       94.24       96.87      2.52 o 
   0  16   3     1520.72     1688.91     16.72 o 
   1  16   3       14.92       21.32      1.91 o 
   2  16   3      263.94      219.87      4.68 o 
   3  16   3       52.92       46.08      2.91 o 
   4  16   3      233.84      217.24      5.38 o 
   5  16   3        1.89       -3.52      3.52 o 
   6  16   3       11.15       12.68      4.51 o 
   7  16   3       17.71        6.49      6.63 o 
  -7  17   3       40.03       44.96      6.04 o 
  -6  17   3      146.55      149.15     10.41 o 
  -5  17   3       18.62       16.84      4.20 o 
  -4  17   3        6.66        7.09      2.65 o 
  -3  17   3        4.80        0.86      2.02 o 
  -2  17   3       19.54       16.29      3.49 o 
  -1  17   3       57.57       58.50      2.19 o 
   0  17   3        1.88        1.31      1.56 o 
   1  17   3        0.54       -0.21      1.46 o 
   2  17   3      448.54      423.29      6.73 o 
   3  17   3        5.27       10.21      2.25 o 
   4  17   3        0.44        2.00      2.28 o 
   5  17   3       28.80       24.87      4.47 o 
   6  17   3       74.74       84.86      7.48 o 
   7  17   3       32.90       32.27      7.82 o 
  -7  18   3        5.14        5.10      4.76 o 
  -6  18   3        0.28       -2.29      6.17 o 
  -5  18   3        2.61       -2.54      4.67 o 
  -4  18   3      318.10      307.31      8.98 o 
  -3  18   3      263.04      248.64      5.65 o 
  -2  18   3       37.63       46.69      2.96 o 
  -1  18   3      261.28      241.38      4.18 o 
   0  18   3      348.81      385.12      6.00 o 
   1  18   3       20.04       21.97      2.20 o 
   2  18   3        2.91        4.48      1.92 o 
   3  18   3       19.00       23.33      2.62 o 
   4  18   3      550.80      492.00      8.25 o 
   5  18   3        2.33        3.08      4.90 o 
   6  18   3        7.24        0.46      5.40 o 
   7  18   3       53.72       58.90     10.96 o 
  -7  19   3       62.71       55.94      6.41 o 
  -6  19   3        5.48        6.38      4.66 o 
  -5  19   3      129.32      141.48      7.90 o 
  -4  19   3        3.17        5.85      3.68 o 
  -3  19   3      374.35      362.26      8.02 o 
  -2  19   3      440.00      449.63      7.51 o 
  -1  19   3      782.16      735.39     10.32 o 
   0  19   3      185.78      205.21      4.05 o 
   1  19   3      248.69      229.43      6.10 o 
   2  19   3      207.69      211.94      5.25 o 
   3  19   3      165.50      167.91      5.63 o 
   4  19   3       78.55      110.25      5.78 o 
   5  19   3       59.14       53.86     12.40 o 
   6  19   3        0.31       -2.88     11.40 o 
  -7  20   3        4.71        9.30     10.52 o 
  -6  20   3       14.40       14.25      4.93 o 
  -5  20   3      213.53      221.15      8.60 o 
  -4  20   3       83.22       84.63      6.14 o 
  -3  20   3      122.76      126.11      5.69 o 
  -2  20   3      141.35      137.28      5.20 o 
  -1  20   3       21.91       22.24      2.81 o 
   0  20   3      502.80      556.92      8.75 o 
   1  20   3        7.82        6.19      1.89 o 
   2  20   3       76.81       92.59      4.39 o 
   3  20   3      330.18      297.77      6.21 o 
   4  20   3       72.23       94.18      6.89 o 
   5  20   3      155.56      154.66     12.10 o 
   6  20   3       29.74       21.15     12.62 o 
  -6  21   3       15.92        9.63      4.73 o 
  -5  21   3       49.32       67.13      8.32 o 
  -4  21   3        1.34       25.23      4.59 o 
  -3  21   3      262.44      251.70      7.07 o 
  -2  21   3        6.02        6.26      2.85 o 
  -1  21   3       38.30       43.02      3.94 o 
   0  21   3        5.08        8.25      2.37 o 
   1  21   3      191.77      189.00      5.10 o 
   2  21   3        1.88       -1.37      2.15 o 
   3  21   3      379.94      342.02      6.50 o 
   4  21   3       90.36      141.48     13.34 o 
   5  21   3        0.79       -2.44      7.59 o 
   6  21   3       23.35        7.75     11.96 o 
  -6  22   3      160.14      155.56     19.78 o 
  -5  22   3       10.08        8.67      5.36 o 
  -4  22   3      615.51      588.70     13.43 o 
  -3  22   3        3.14        5.23      3.88 o 
  -2  22   3      226.11      205.10      6.33 o 
  -1  22   3      313.12      302.23      7.73 o 
   0  22   3      154.57      164.88      5.84 o 
   1  22   3      406.65      407.65      8.85 o 
   2  22   3       90.74       91.78      6.60 o 
   3  22   3       83.63       90.05      7.46 o 
   4  22   3      624.72      584.06     19.61 o 
   5  22   3       11.40       -4.54     10.85 o 
   6  22   3       34.84       28.34     13.73 o 
  -6  23   3       18.10       11.13      5.08 o 
  -5  23   3       17.12       16.28      4.89 o 
  -4  23   3       16.63       24.63      4.97 o 
  -3  23   3       10.45        2.52      3.25 o 
  -2  23   3      489.27      488.20      9.84 o 
  -1  23   3        4.52        4.41      3.13 o 
   0  23   3        0.27       -2.74      2.74 o 
   1  23   3       31.19       34.83      3.89 o 
   2  23   3      109.88      121.44      6.27 o 
   3  23   3        6.91        7.09      8.41 o 
   4  23   3        9.44        8.08     10.63 o 
   5  23   3       64.23       60.78     14.50 o 
  -6  24   3       10.67        4.97      7.47 o 
  -5  24   3       80.99       86.17      7.97 o 
  -4  24   3      170.46      152.55      7.66 o 
  -3  24   3       68.53       78.16      6.11 o 
  -2  24   3       16.72       21.61      5.43 o 
  -1  24   3       99.29       96.65      5.53 o 
   0  24   3      301.97      319.17      8.24 o 
   1  24   3       33.44       35.27      4.09 o 
   2  24   3       29.00       30.00      9.74 o 
   3  24   3      219.62      209.58     17.16 o 
   4  24   3       28.08       28.34     11.96 o 
   5  24   3       52.35       37.42     13.40 o 
  -5  25   3       43.70       50.05      7.05 o 
  -4  25   3       23.31       29.10      5.34 o 
  -3  25   3       76.13       78.17      7.93 o 
  -2  25   3       50.07       65.67      8.17 o 
  -1  25   3       84.82       88.51      6.62 o 
   0  25   3       16.61       21.23      4.62 o 
   1  25   3       79.76       76.50     11.85 o 
   2  25   3       42.47       48.60     11.63 o 
   3  25   3       58.92       71.96     12.73 o 
  -5  26   3       32.24       39.06      6.00 o 
  -4  26   3       40.13       68.86      7.67 o 
  -3  26   3       41.97       40.45      5.80 o 
  -2  26   3        3.61       -1.64      6.13 o 
  -1  26   3       28.30       39.00      7.37 o 
   0  26   3       45.87       51.48      7.52 o 
   1  26   3       10.14       13.29      9.19 o 
   2  26   3       14.98       14.50      9.74 o 
   3  26   3       55.90       50.82     12.18 o 
  -5  27   3       38.54       37.00      7.01 o 
  -4  27   3        0.22       14.33      5.07 o 
  -3  27   3       40.70       39.55      5.60 o 
  -2  27   3        0.31        5.77      7.47 o 
  -1  27   3      163.93      163.60     12.95 o 
   0  27   3        0.23       -4.65      8.64 o 
   1  27   3        0.87        4.32      8.64 o 
   2  27   3        4.88        6.53      9.85 o 
  -4  28   3       50.88       72.17      6.95 o 
  -3  28   3       80.98       79.21      9.94 o 
  -2  28   3        8.47        4.83      6.71 o 
  -1  28   3        4.50        1.44     10.08 o 
   0  28   3      169.01      189.32     17.49 o 
   1  28   3        6.71        3.54      9.74 o 
   2  28   3        0.77       -9.41      9.41 o 
  -4  29   3       13.37       13.99      9.51 o 
  -3  29   3       86.41       96.63     19.10 o 
  -2  29   3       22.63       29.12     12.51 o 
  -1  29   3       71.68       74.73     14.39 o 
   0  29   3        0.65       -6.75      9.30 o 
   1  29   3       37.82       40.41     12.07 o 
   2  29   3       13.24        4.54     11.18 o 
  -3  30   3      194.40      194.80     12.69 o 
  -2  30   3       19.09       18.93     12.18 o 
  -1  30   3       14.45        6.86     11.18 o 
   0  30   3       46.94       42.40     12.40 o 
   1  30   3       10.61        0.00     10.19 o 
  -2  31   3       68.11       83.37     16.39 o 
  -1  31   3       26.86       19.93     11.96 o 
   0  31   3        1.54       -6.31      9.85 o 
   1  31   3       14.64        5.43     11.40 o 
  -2  32   3       57.30       48.38     15.17 o 
  -1  32   3       38.49       36.87     13.73 o 
   0  32   3        2.91       -7.20     10.85 o 
  -6   0   4      504.24      469.75      9.71 o 
  -4   0   4     2065.60     1778.49     20.10 o 
  -3   0   4        0.00       -1.94      1.94 o 
  -2   0   4       23.53       18.85      1.79 o 
   0   0   4      114.51      170.67      3.47 o 
   2   0   4       72.89       84.12      3.00 o 
   4   0   4        4.18        5.64      2.77 o 
   6   0   4      118.84      116.47     10.96 o 
   8   0   4       49.34       63.11     10.85 o 
  -6   1   4        0.34       -0.55      2.06 o 
  -5   1   4       10.29        8.71      1.65 o 
  -4   1   4      733.54      697.55      7.34 o 
  -3   1   4       84.21       73.96      3.46 o 
  -2   1   4       46.84       57.12      1.85 o 
  -1   1   4      231.36      231.03      3.92 o 
   0   1   4      377.12      393.83      4.72 o 
   1   1   4     2013.39     1919.54     16.50 o 
   2   1   4        6.65        7.64      1.11 o 
   3   1   4       79.38       85.02      2.97 o 
   4   1   4      473.38      415.50      5.50 o 
   5   1   4       17.58       21.03      2.65 o 
   6   1   4       83.65       83.78      4.89 o 
   7   1   4      147.57      159.57      8.80 o 
   8   1   4      149.31      141.11      9.72 o 
  -6   2   4        1.34        2.55      1.95 o 
  -5   2   4      192.13      183.97      3.70 o 
  -3   2   4       56.89       62.35      2.68 o 
  -2   2   4       15.15       16.46      1.26 o 
  -1   2   4      470.89      456.83      6.79 o 
   0   2   4       92.31       99.29      2.32 o 
   1   2   4      338.30      345.88      4.07 o 
   2   2   4      366.67      335.05      4.69 o 
   3   2   4      673.30      620.61      6.61 o 
   4   2   4       60.38       77.10      4.36 o 
   5   2   4       98.13       93.70      3.74 o 
   6   2   4      129.49      126.20      5.87 o 
   7   2   4       30.85       41.45      6.21 o 
   8   2   4        0.93        1.58      5.08 o 
  -6   3   4       14.54       13.31      2.25 o 
  -5   3   4       64.39       69.43      2.63 o 
  -4   3   4      117.83      111.02      2.80 o 
  -3   3   4       77.56       76.75      2.66 o 
  -2   3   4      697.92      668.34      6.83 o 
  -1   3   4       61.78       59.32      1.47 o 
   0   3   4      369.00      384.58      4.73 o 
   1   3   4        0.29        0.93      1.01 o 
   2   3   4       47.16       45.09      1.58 o 
   3   3   4       67.95       69.17      2.63 o 
   4   3   4      421.52      500.98      6.50 o 
   5   3   4       57.03       69.01      3.73 o 
   6   3   4       42.95       43.28      7.44 o 
   7   3   4        7.13       38.43      6.06 o 
   8   3   4        8.53       11.12      8.41 o 
  -7   4   4       54.55       61.67      9.41 o 
  -6   4   4        3.06       -0.80      1.95 o 
  -5   4   4      385.26      376.26      5.34 o 
  -4   4   4      469.20      677.25     14.19 o 
  -3   4   4      515.46      529.22      5.57 o 
  -2   4   4        2.57        1.80      1.02 o 
  -1   4   4      438.65      453.54      4.80 o 
   0   4   4       24.53       40.59      1.50 o 
   1   4   4      646.91      649.83      7.33 o 
   2   4   4       76.25       88.96      2.14 o 
   3   4   4     1187.36     1082.71     11.37 o 
   4   4   4        0.31        1.93      1.77 o 
   5   4   4       54.36       51.43      3.47 o 
   6   4   4       40.84       41.45      4.25 o 
   7   4   4      481.97      468.31     14.44 o 
   8   4   4        0.05       -0.07      6.59 o 
  -7   5   4        8.07       10.91      4.15 o 
  -6   5   4       11.05        7.41      2.20 o 
  -5   5   4        0.50       -0.73      1.76 o 
  -4   5   4       35.97       47.12      2.61 o 
  -3   5   4     1392.50     1267.55     10.66 o 
  -2   5   4      111.37       96.53      1.98 o 
  -1   5   4      457.92      487.27      4.71 o 
   0   5   4     3944.14     4886.19     43.23 o 
   1   5   4      325.96      337.21      6.44 o 
   2   5   4      317.46      303.07      3.97 o 
   3   5   4      825.82      746.56     12.23 o 
   4   5   4      540.23      614.50      9.74 o 
   5   5   4      390.22      362.79      7.14 o 
   6   5   4       70.48       77.09      5.12 o 
   7   5   4        2.18       16.58      5.44 o 
   8   5   4       83.87       89.39     14.78 o 
  -8   6   4      187.29      191.87     14.84 o 
  -7   6   4        4.38        5.52      6.59 o 
  -6   6   4        9.62        8.65      2.27 o 
  -5   6   4       54.12       56.11      2.86 o 
  -4   6   4      301.18      370.40      5.60 o 
  -3   6   4      102.56      101.54      2.56 o 
  -2   6   4      380.82      386.71      4.12 o 
  -1   6   4      628.57      641.42      5.60 o 
   0   6   4        1.09        3.70      1.09 o 
   1   6   4       10.79       13.11      1.14 o 
   2   6   4        9.76       12.06      1.53 o 
   3   6   4       18.14       20.98      2.18 o 
   4   6   4       51.82       59.54      3.21 o 
   5   6   4       20.86       22.08      2.86 o 
   6   6   4       68.73       86.09      9.96 o 
   7   6   4       63.20       62.47      7.08 o 
   8   6   4        3.36        0.92      5.09 o 
  -8   7   4       65.98       62.55     11.07 o 
  -7   7   4       22.33       24.92      4.92 o 
  -6   7   4       21.95       21.34      2.63 o 
  -5   7   4       57.84       52.44      2.75 o 
  -4   7   4     1223.83     1142.76     10.30 o 
  -3   7   4      150.84      133.52      2.99 o 
  -2   7   4        4.52       -0.39      0.96 o 
  -1   7   4       46.03       62.68      2.18 o 
   0   7   4      509.15      527.14      5.30 o 
   1   7   4       12.61        9.59      1.31 o 
   2   7   4       16.29       23.95      2.09 o 
   3   7   4      135.61      121.46      3.68 o 
   4   7   4      617.79      549.23      8.50 o 
   5   7   4       13.71       12.64      2.62 o 
   6   7   4       54.95       67.51      6.05 o 
   7   7   4        8.16        7.01      4.87 o 
  -8   8   4       49.28       39.19     10.30 o 
  -7   8   4        5.17        4.69      4.05 o 
  -6   8   4      178.95      167.25      4.54 o 
  -5   8   4       11.74        9.19      2.02 o 
  -4   8   4      364.46      404.54      5.12 o 
  -3   8   4       84.48       89.02      2.55 o 
  -2   8   4      138.69      133.03      2.38 o 
  -1   8   4      803.68      802.92      6.66 o 
   0   8   4      964.77     1026.62      9.35 o 
   1   8   4        8.65        7.00      1.32 o 
   2   8   4      278.71      268.36      4.41 o 
   3   8   4      330.86      318.69      5.78 o 
   4   8   4        3.80        2.39      2.03 o 
   5   8   4       86.02       91.52      4.33 o 
   6   8   4       73.64       86.21      6.67 o 
   7   8   4      150.92      172.80      9.23 o 
  -8   9   4       45.32       46.28     10.85 o 
  -7   9   4      136.57      147.89      7.90 o 
  -6   9   4       35.07       38.24      2.90 o 
  -5   9   4       34.07       33.71      2.52 o 
  -4   9   4      129.32      123.68      3.33 o 
  -3   9   4      702.48      623.29      6.42 o 
  -2   9   4      113.38      118.02      2.65 o 
  -1   9   4       35.08       44.71      1.91 o 
   0   9   4       13.46       11.00      1.25 o 
   1   9   4       40.94       49.65      2.39 o 
   2   9   4      101.98       87.24      2.83 o 
   3   9   4        4.96        3.35      1.74 o 
   4   9   4      322.79      408.64     13.94 o 
   5   9   4      140.16      140.08      8.12 o 
   6   9   4        3.16        5.32      4.20 o 
   7   9   4       54.38       57.71      6.55 o 
  -8  10   4       46.61       41.35      6.41 o 
  -7  10   4       63.36       81.30      6.96 o 
  -6  10   4       24.63       27.06      2.74 o 
  -5  10   4       50.31       51.09      2.83 o 
  -4  10   4      196.17      249.03      4.50 o 
  -3  10   4      478.72      447.72      5.66 o 
  -2  10   4       26.70       30.24      1.67 o 
  -1  10   4      885.41      850.27      7.62 o 
   0  10   4      123.13      149.85      2.90 o 
   1  10   4      359.25      365.57      5.40 o 
   2  10   4      122.17      119.65      3.50 o 
   3  10   4       32.83       32.25      2.54 o 
   4  10   4       28.99       81.45     16.05 o 
   5  10   4        0.04       -2.11      2.11 o 
   6  10   4       31.43       29.37      5.15 o 
   7  10   4      102.48      107.25      7.82 o 
  -8  11   4        9.67        8.30     10.96 o 
  -7  11   4      232.35      250.84      9.98 o 
  -6  11   4        0.03       -0.46      3.10 o 
  -5  11   4        0.14       -2.23      2.23 o 
  -4  11   4       41.67       53.89      2.90 o 
  -3  11   4        5.39        4.66      1.41 o 
  -2  11   4        7.83        4.48      1.29 o 
  -1  11   4      674.50      637.47      6.25 o 
   0  11   4        3.46        6.93      1.33 o 
   1  11   4      963.17      887.57      8.83 o 
   2  11   4      104.56       99.86      3.34 o 
   3  11   4      107.25      112.23      4.82 o 
   4  11   4      225.80      230.36      5.47 o 
   5  11   4       32.13       33.46      3.38 o 
   6  11   4       18.46       15.74      4.66 o 
   7  11   4       59.93       70.93     12.90 o 
  -8  12   4       24.74       31.90      8.36 o 
  -7  12   4        1.10       -2.08      4.17 o 
  -6  12   4       11.60        7.70      3.91 o 
  -5  12   4      166.44      175.36      4.75 o 
  -4  12   4      270.05      238.64      4.99 o 
  -3  12   4       24.08       25.81      2.09 o 
  -2  12   4        4.85        4.79      1.42 o 
  -1  12   4      521.36      466.99      5.16 o 
   0  12   4      211.96      225.72      3.73 o 
   1  12   4       39.48       46.64      2.18 o 
   2  12   4      255.58      235.10      4.83 o 
   3  12   4     1337.64     1228.88     16.76 o 
   4  12   4       14.44       16.16      2.64 o 
   5  12   4       25.67       29.77      3.35 o 
   6  12   4       52.94       51.78      7.08 o 
   7  12   4       81.66      111.29      8.40 o 
  -7  13   4        2.71       -2.19      4.21 o 
  -6  13   4       81.04       99.15      8.89 o 
  -5  13   4        0.27       -1.05      2.18 o 
  -4  13   4      110.34      108.29      3.73 o 
  -3  13   4       30.12       26.52      2.51 o 
  -2  13   4      168.81      132.90      3.07 o 
  -1  13   4        7.67        6.61      1.35 o 
   0  13   4     1891.97     2065.90     17.69 o 
   1  13   4      432.68      377.59      4.80 o 
   2  13   4      208.78      178.14      4.28 o 
   3  13   4       91.67       93.87      4.24 o 
   4  13   4      253.09      216.20      5.52 o 
   5  13   4        9.99        4.16      3.93 o 
   6  13   4       67.76       69.65      8.38 o 
   7  13   4        3.49        4.12      4.83 o 
  -7  14   4        0.65       -3.98      3.98 o 
  -6  14   4       87.15       93.83      6.51 o 
  -5  14   4       32.93       29.88      3.22 o 
  -4  14   4        4.08        1.03      2.27 o 
  -3  14   4        5.95        6.71      2.18 o 
  -2  14   4      160.97      161.81      3.35 o 
  -1  14   4      119.90      109.04      2.64 o 
   0  14   4       99.99      120.80      3.05 o 
   1  14   4      236.62      208.39      3.54 o 
   2  14   4       50.35       60.52      2.74 o 
   3  14   4       68.40       75.15      5.47 o 
   4  14   4      133.33      114.98      5.88 o 
   5  14   4        0.52       -1.74      4.45 o 
   6  14   4       69.31       77.78      6.83 o 
   7  14   4        5.43       10.12      5.23 o 
  -7  15   4        6.11        5.86      6.71 o 
  -6  15   4       27.62       29.42      4.88 o 
  -5  15   4      109.17      106.82      9.04 o 
  -4  15   4       76.90       67.84      3.74 o 
  -3  15   4       66.43       56.54      3.28 o 
  -2  15   4      148.94      143.51      3.26 o 
  -1  15   4      185.06      171.22      3.19 o 
   0  15   4     1624.82     1762.06     15.75 o 
   1  15   4      431.06      393.03      5.95 o 
   2  15   4      163.16      156.40      3.92 o 
   3  15   4        4.57        2.06      2.31 o 
   4  15   4       36.11       47.01      4.65 o 
   5  15   4        0.49       -1.62      3.81 o 
   6  15   4       19.24       17.24      4.82 o 
   7  15   4       27.74       50.19      6.31 o 
  -7  16   4       48.53       45.72      8.24 o 
  -6  16   4        0.03       -3.76      3.76 o 
  -5  16   4      262.87      257.65      7.16 o 
  -4  16   4       52.80       82.80      8.87 o 
  -3  16   4      132.34      124.52      4.30 o 
  -2  16   4      461.13      430.63      5.79 o 
  -1  16   4       43.01       49.97      2.13 o 
   0  16   4      752.64      816.22      8.16 o 
   1  16   4       37.58       38.45      2.51 o 
   2  16   4       60.46       72.62      3.52 o 
   3  16   4      796.59      693.33      9.67 o 
   4  16   4       85.57      107.77      4.83 o 
   5  16   4       52.10       55.09      6.57 o 
   6  16   4       25.53       33.70      5.53 o 
   7  16   4      119.53      112.03      9.59 o 
  -7  17   4      226.58      254.69      9.76 o 
  -6  17   4        1.63       -1.57      5.03 o 
  -5  17   4       20.74       27.76      3.87 o 
  -4  17   4       32.44       30.49      3.50 o 
  -3  17   4      282.45      252.75      6.47 o 
  -2  17   4        7.66        6.45      1.69 o 
  -1  17   4       19.37       22.62      2.11 o 
   0  17   4      157.84      175.50      3.42 o 
   1  17   4       73.53       82.08      3.16 o 
   2  17   4       35.28       35.41      2.89 o 
   3  17   4       88.54       92.72      4.17 o 
   4  17   4        1.82       24.06      9.85 o 
   5  17   4       31.28       37.15      6.13 o 
   6  17   4        0.83       -5.29      5.29 o 
  -7  18   4        6.79        8.29      4.87 o 
  -6  18   4        0.03       -4.17      4.17 o 
  -5  18   4       81.39       78.12      6.07 o 
  -4  18   4       88.71      185.05      7.41 o 
  -3  18   4       71.05       69.98      4.13 o 
  -2  18   4        0.03        0.06      2.00 o 
  -1  18   4      442.93      418.02      6.38 o 
   0  18   4        4.50        4.90      1.67 o 
   1  18   4       14.88       11.45      2.13 o 
   2  18   4        0.44       -0.84      1.87 o 
   3  18   4       79.19       87.40      4.17 o 
   4  18   4       16.53       40.04      8.33 o 
   5  18   4       17.53       22.25      5.65 o 
   6  18   4       41.91       40.99      7.06 o 
  -7  19   4       51.93       55.80      7.64 o 
  -6  19   4       12.68        1.39      4.34 o 
  -5  19   4        0.55       -3.51      3.51 o 
  -4  19   4      227.37      213.84      8.71 o 
  -3  19   4      149.21      148.06      5.35 o 
  -2  19   4      106.44      107.23      4.09 o 
  -1  19   4       16.42       20.25      2.20 o 
   0  19   4      152.05      158.79      4.09 o 
   4   0   3        0.00       -1.44      2.53 o 
   1  19   4      348.27      319.93      5.77 o 
   2  19   4        0.29       -1.99      1.99 o 
   3  19   4        2.33        2.99      2.49 o 
   4  19   4      133.58      116.12      7.54 o 
   5  19   4      243.07      239.62     10.13 o 
   6  19   4       25.90       27.42      6.83 o 
  -6  20   4       11.27       10.21      4.56 o 
  -5  20   4        2.94       -1.05      3.82 o 
  -4  20   4       38.89       54.09      8.18 o 
  -3  20   4        1.72        2.93      2.63 o 
  -2  20   4      276.50      264.13      5.92 o 
  -1  20   4      337.32      318.60      6.38 o 
   0  20   4       70.77       83.09      3.42 o 
   1  20   4       11.07       11.11      3.24 o 
   2  20   4       81.22       93.21      4.28 o 
   3  20   4       68.07       71.07      4.41 o 
   4  20   4        3.27       -2.20      7.64 o 
   5  20   4       31.24       35.15      6.43 o 
   6  20   4       12.49        8.34     16.99 o 
  -6  21   4        8.13        3.08      4.54 o 
  -5  21   4       13.24        8.88      4.53 o 
  -4  21   4      297.42      291.35      9.42 o 
  -3  21   4       72.70       81.93      5.79 o 
  -2  21   4        0.20       -2.04      2.28 o 
  -1  21   4      353.44      343.84      7.87 o 
   0  21   4      132.49      136.23      4.57 o 
   1  21   4       72.19       70.29      3.81 o 
   2  21   4       44.42       44.31      3.51 o 
   3  21   4      116.39      116.31      5.58 o 
   4  21   4      400.94      370.32     13.86 o 
   5  21   4       32.84       29.73      6.43 o 
   6  21   4       92.21       60.67     15.61 o 
  -6  22   4       68.21       66.20      8.27 o 
  -5  22   4        0.57       -3.82      4.08 o 
  -4  22   4       15.90       92.23     12.84 o 
  -3  22   4       19.59       19.68      4.40 o 
  -2  22   4       19.29       19.54      4.54 o 
  -1  22   4      323.91      305.40      7.64 o 
   0  22   4       58.03       63.18      3.75 o 
   1  22   4      103.34      102.38      5.87 o 
   2  22   4      274.55      262.69      6.48 o 
   3  22   4      111.55      111.65      8.62 o 
   4  22   4       24.06       28.53      9.36 o 
   5  22   4       29.02       37.53     14.28 o 
  -6  23   4       96.26      105.44     16.48 o 
  -5  23   4        4.12        4.54      4.35 o 
  -4  23   4        3.72        6.53      4.32 o 
  -3  23   4       61.81       61.83      5.64 o 
  -2  23   4       56.79       67.23      6.09 o 
  -1  23   4       60.46       75.31      9.45 o 
   0  23   4      234.43      251.01      7.34 o 
   1  23   4       23.10       24.11      3.13 o 
   2  23   4      153.42      151.89     15.94 o 
   3  23   4        3.70       -4.51      4.51 o 
   4  23   4        5.53       36.65     12.40 o 
   5  23   4       93.75      110.16     17.49 o 
  -5  24   4      142.45      128.88      9.18 o 
  -4  24   4        7.63        9.61      4.52 o 
  -3  24   4       68.84       70.69      6.11 o 
  -2  24   4        6.25        8.61      4.49 o 
  -1  24   4      169.89      152.17      7.60 o 
   0  24   4       10.99        9.13      3.58 o 
   1  24   4       44.15       45.52      5.27 o 
   2  24   4        0.70       -4.75      4.75 o 
   3  24   4      169.15      147.01      9.50 o 
   4  24   4       59.76       78.05     15.06 o 
   5  24   4        1.09        2.77     13.29 o 
  -5  25   4        4.03        1.98      4.66 o 
  -4  25   4       24.49       33.97      6.02 o 
  -3  25   4      254.19      237.18      8.93 o 
  -2  25   4       27.88       34.42      7.75 o 
  -1  25   4        8.83       12.79      6.32 o 
   0  25   4       44.28       45.68      5.54 o 
   1  25   4      213.35      215.04     11.11 o 
   2  25   4        2.22       -1.11      5.29 o 
   3  25   4        2.26        5.87      9.96 o 
   4  25   4      227.31      223.42     20.26 o 
  -5  26   4      155.81      158.10      8.68 o 
  -4  26   4       39.83       44.08      6.55 o 
  -3  26   4       50.92       51.10      8.79 o 
  -2  26   4        4.02        1.52      6.37 o 
  -1  26   4       38.00       49.68      8.10 o 
   0  26   4       34.29       36.90      9.80 o 
   1  26   4        2.17        1.07      5.61 o 
   2  26   4       15.03        7.09     10.41 o 
   3  26   4       86.47      100.42     15.06 o 
   4  26   4        3.24        9.74     12.62 o 
  -4  27   4      133.81      115.42      7.81 o 
  -3  27   4       23.43       19.72      7.80 o 
  -2  27   4       23.33       11.28      7.04 o 
  -1  27   4       25.16       22.56      7.39 o 
   0  27   4      144.75      158.80     10.59 o 
   1  27   4       25.72       28.61      7.08 o 
   2  27   4       23.02       22.25     11.63 o 
   3  27   4        5.92        9.30     11.18 o 
  -4  28   4       60.71       58.74     15.88 o 
  -3  28   4        1.49       -6.72      6.98 o 
  -2  28   4      117.00      128.20     11.14 o 
  -1  28   4        1.75       -5.45      6.13 o 
   0  28   4       27.43       41.14     12.18 o 
   1  28   4        1.00        1.00      9.63 o 
   2  28   4       74.95       86.47     14.95 o 
   3  28   4       10.08       12.29     12.07 o 
  -3  29   4       62.12       48.05     10.63 o 
  -2  29   4       77.20       77.43     17.16 o 
  -1  29   4        7.83       -1.79      6.86 o 
   0  29   4       24.20       26.46     11.40 o 
   1  29   4       32.16       31.66     12.51 o 
   2  29   4       14.99       19.38     11.96 o 
   3  29   4        2.20       -2.33     11.85 o 
  -3  30   4        7.63       -1.33      7.48 o 
  -2  30   4       75.59       81.31     10.61 o 
  -1  30   4       60.29       61.78     14.73 o 
   0  30   4       20.07       22.36     12.18 o 
   1  30   4       41.70       45.73     13.73 o 
   2  30   4       37.73       42.74     13.84 o 
  -2  31   4       36.16       29.56     13.73 o 
  -1  31   4        1.40        5.54     12.07 o 
   0  31   4       31.44       36.09     13.62 o 
   1  31   4       18.00       13.18     12.62 o 
   0  32   4        2.16        0.44     11.74 o 
  -5   0   5      205.64      213.16     11.88 o 
  -3   0   5     2209.80     1927.32     24.20 o 
  -1   0   5        0.16        3.90      1.72 o 
   1   0   5        9.19        6.85      1.35 o 
   3   0   5      138.92      129.83      4.18 o 
   5   0   5        2.41        5.24      3.36 o 
   7   0   5        8.91        3.32      6.53 o 
  -6   1   5       20.38       22.27      2.41 o 
  -5   1   5      231.05      233.88      4.54 o 
  -4   1   5       53.50      102.69      5.01 o 
  -3   1   5       57.66       53.68      2.89 o 
  -2   1   5      167.77      156.70      2.99 o 
  -1   1   5     1205.70     1171.20     10.67 o 
   0   1   5     1345.11     1583.20     12.65 o 
   1   1   5       60.06       51.54      1.54 o 
   2   1   5       28.37       29.15      1.53 o 
   3   1   5      459.76      410.16      5.25 o 
   4   1   5       91.46       95.53      3.08 o 
   5   1   5       14.56       13.59      2.32 o 
   6   1   5        2.41        4.14      4.14 o 
   7   1   5      135.78      139.97     16.28 o 
  -6   2   5      184.03      175.26      4.34 o 
  -5   2   5      153.83      143.27      3.64 o 
  -4   2   5      163.96      144.11      3.20 o 
  -3   2   5       32.27       37.18      1.90 o 
  -2   2   5      188.89      199.66      3.36 o 
  -1   2   5      170.05      170.40      2.91 o 
   0   2   5      289.66      337.03      4.15 o 
   1   2   5     1227.37     1128.67      9.30 o 
   2   2   5     1211.81     1132.44     12.06 o 
   3   2   5      583.51      569.47     11.07 o 
   4   2   5        8.45        4.46      1.80 o 
   5   2   5       52.93       61.16      3.33 o 
   6   2   5      112.55      111.94      7.50 o 
   7   2   5        0.72        5.56      4.98 o 
  -7   3   5       49.17       55.14      7.20 o 
  -6   3   5       27.41       25.57      2.89 o 
  -5   3   5       36.17       36.51      2.26 o 
  -4   3   5      774.46      779.50      8.15 o 
  -3   3   5      207.96      188.24      3.41 o 
  -2   3   5       54.79       52.00      1.91 o 
  -1   3   5       43.23       46.67      1.74 o 
   0   3   5     1035.84     1127.28     10.30 o 
   1   3   5      103.45      101.38      2.08 o 
   2   3   5       46.00       51.71      1.95 o 
   3   3   5      119.43      118.20      5.44 o 
   4   3   5      191.08      157.69      4.53 o 
   5   3   5       45.60       39.79      3.30 o 
   6   3   5        2.28        2.14      4.22 o 
   7   3   5        0.59       -2.76      5.31 o 
  -7   4   5        0.27        6.09      4.98 o 
  -6   4   5       72.59       68.38      4.28 o 
  -5   4   5       49.28       53.00      3.28 o 
  -4   4   5       65.61       67.58      2.48 o 
  -3   4   5      267.94      243.13      4.97 o 
  -2   4   5        0.61        0.64      1.15 o 
  -1   4   5      520.05      491.50      4.76 o 
   0   4   5      979.25     1056.86      9.13 o 
   1   4   5      423.38      374.78      3.98 o 
   2   4   5      201.43      180.34      2.88 o 
   3   4   5        2.46        0.24      2.02 o 
   4   4   5      225.80      204.86      5.12 o 
   5   4   5       90.65       91.41      4.29 o 
   6   4   5       17.89       19.32      4.59 o 
   7   4   5       28.44       34.10      6.30 o 
  -7   5   5        7.69        8.41      5.09 o 
  -6   5   5        2.53       -2.10      2.10 o 
  -5   5   5        3.33        1.81      1.63 o 
  -4   5   5      912.60      877.11      9.83 o 
  -3   5   5        2.04       -0.49      1.33 o 
  -2   5   5       10.65        6.55      1.79 o 
  -1   5   5       20.06       25.25      1.62 o 
   0   5   5      279.86      285.70      3.23 o 
   1   5   5       23.83       24.90      1.49 o 
   2   5   5       20.49       17.13      1.54 o 
   3   5   5      153.96      151.86      6.05 o 
   4   5   5      364.07      303.71      6.18 o 
   5   5   5       53.79       61.56      3.77 o 
   6   5   5        7.62        4.80      4.21 o 
   7   5   5      154.81      138.50      8.86 o 
  -7   6   5      293.16      298.30     10.32 o 
  -6   6   5       16.00       16.14      2.83 o 
  -5   6   5      189.81      168.71      3.74 o 
  -4   6   5       18.79       27.92      1.95 o 
  -3   6   5      143.55      147.63      2.98 o 
  -2   6   5       87.53       86.27      2.46 o 
  -1   6   5      437.00      416.31      4.55 o 
   0   6   5      188.97      206.87      2.87 o 
   1   6   5     1337.97     1272.91     12.42 o 
   2   6   5      589.71      537.70      6.16 o 
   3   6   5      200.33      197.11      4.59 o 
   4   6   5      120.39      290.94     10.45 o 
   5   6   5       63.51       73.29      4.05 o 
   6   6   5       24.40       33.98      5.26 o 
   7   6   5        4.82        5.35      4.96 o 
  -7   7   5       34.36       46.49      6.48 o 
  -6   7   5        1.81        0.90      2.95 o 
  -5   7   5      476.93      436.34      6.77 o 
  -4   7   5      261.33      323.67      5.28 o 
  -3   7   5       59.12       61.40      2.57 o 
  -2   7   5      104.60       96.34      2.70 o 
  -1   7   5      975.31      942.45      8.25 o 
   0   7   5        0.18        2.31      1.46 o 
   1   7   5        2.60        4.22      1.40 o 
   2   7   5       31.29       36.91      2.11 o 
   3   7   5      651.24      565.81      8.32 o 
   4   7   5        8.62       11.50      2.35 o 
   5   7   5       11.29       10.49      2.73 o 
   6   7   5        2.16        3.78      4.23 o 
   7   7   5       25.26       23.15      5.89 o 
  -8   8   5       21.99       16.72      6.98 o 
  -7   8   5      198.79      193.11      9.19 o 
  -6   8   5        4.76        3.42      3.21 o 
  -5   8   5        6.67        6.58      2.16 o 
  -4   8   5        4.30        3.73      1.61 o 
  -3   8   5      360.41      327.21      4.76 o 
  -2   8   5      373.60      386.95      5.05 o 
  -1   8   5      147.41      141.31      2.71 o 
   0   8   5      220.59      242.44      3.44 o 
   1   8   5      307.61      274.71      4.41 o 
   2   8   5       25.21       35.78      2.22 o 
   3   8   5      157.28      160.31     10.11 o 
   4   8   5      156.03      211.17      5.31 o 
   5   8   5        1.73       -2.36      2.36 o 
   6   8   5      110.37      115.85      7.39 o 
   7   8   5        2.24        6.47      5.23 o 
  -8   9   5       22.72       11.47      6.37 o 
  -7   9   5       13.91       31.58      5.59 o 
  -6   9   5       67.42       78.45      6.43 o 
  -5   9   5       42.77       44.12      3.25 o 
  -4   9   5      796.12      752.58      8.48 o 
  -3   9   5      125.23      112.15      3.01 o 
  -2   9   5        0.36        1.25      1.35 o 
  -1   9   5      140.70      114.56      2.76 o 
   0   9   5      466.30      537.97      5.67 o 
   1   9   5      529.64      434.38      5.83 o 
   2   9   5      102.56       85.64      2.93 o 
   3   0   5        0.34       -1.52      1.78 o 
   3   9   5      308.70      325.67     21.21 o 
   4   9   5      105.90      100.60      4.05 o 
   5   9   5        6.57        1.00      2.60 o 
   6   9   5        0.16       -1.82      3.93 o 
   7   9   5       84.44       91.34      7.60 o 
  -8  10   5        9.91        8.42      5.24 o 
  -7  10   5        0.84       -4.16      4.16 o 
  -6  10   5      280.72      280.66     10.08 o 
  -5  10   5       14.86        9.04      2.54 o 
  -4  10   5      342.80      295.60      4.92 o 
  -3  10   5       12.82        4.41      1.50 o 
  -2  10   5      902.59      855.80      9.42 o 
  -1  10   5       39.71       38.83      1.94 o 
   0  10   5      771.19      860.23      8.04 o 
   1  10   5        1.78        3.66      1.43 o 
   2  10   5      116.67      118.33      3.22 o 
   3  10   5        0.21        0.18      2.15 o 
   4  10   5        9.61       14.73      4.36 o 
   5  10   5       58.36       60.37      5.50 o 
   6  10   5      243.07      238.00     11.73 o 
   7  10   5        0.44       -2.41      4.72 o 
  -7  11   5       17.09       11.36      7.25 o 
  -6  11   5       20.31       19.65      4.83 o 
  -5  11   5       62.39       55.35      4.78 o 
  -4  11   5      214.39      240.87      6.55 o 
  -3  11   5       99.25       98.18      3.39 o 
  -2  11   5       98.34       93.01      3.07 o 
  -1  11   5        6.44        6.67      1.44 o 
   0  11   5      781.87      768.60      7.52 o 
   1  11   5      613.70      553.84      7.02 o 
   2  11   5       58.38       70.19      3.11 o 
   3  11   5      271.35      273.01     10.74 o 
   4  11   5      158.43      172.44      7.66 o 
   5  11   5        1.67       -3.30      3.43 o 
   6  11   5       12.08       14.39      4.78 o 
   7  11   5        5.57       -2.28      4.87 o 
  -7  12   5      108.57      127.63      8.15 o 
  -6  12   5        1.01        5.74      4.36 o 
  -5  12   5       57.79       55.95      3.47 o 
  -4  12   5       22.09       21.91      2.53 o 
  -3  12   5      379.65      345.15      7.99 o 
  -2  12   5        5.65        6.97      1.62 o 
  -1  12   5      810.25      768.87      8.03 o 
   0  12   5        1.18        0.13      1.25 o 
   1  12   5       52.02       44.90      2.20 o 
   2  12   5      171.81      145.53      4.08 o 
   3  12   5        7.77        6.07      2.55 o 
   4  12   5      343.94      377.91      8.39 o 
   5  12   5       86.63       84.04      6.39 o 
   6  12   5       97.25      111.70      7.88 o 
   7  12   5       70.80       93.98      9.42 o 
  -7  13   5        0.47       10.63      8.86 o 
  -6  13   5        6.55        5.55      4.40 o 
  -5  13   5      259.75      254.38      6.38 o 
  -4  13   5       23.73       44.45      5.32 o 
  -3  13   5       11.42       11.92      1.95 o 
  -2  13   5        0.87       -1.02      1.44 o 
  -1  13   5      259.10      243.20      4.00 o 
   0  13   5       56.53       63.01      2.24 o 
   1  13   5       35.05       34.40      1.97 o 
   2  13   5       22.56       21.02      2.64 o 
   3  13   5      155.52      136.41      5.02 o 
   4  13   5       64.19       57.63      4.23 o 
   5  13   5       18.51       13.60      5.85 o 
   6  13   5       17.63       16.63      9.47 o 
   7  13   5      185.15      176.44     10.66 o 
  -7  14   5      159.12      168.36      9.07 o 
  -6  14   5        1.12       -1.87      3.85 o 
  -5  14   5       97.02       99.32      7.62 o 
  -4  14   5       32.78       48.23      4.08 o 
  -3  14   5      757.17      692.10      8.71 o 
  -2  14   5       16.73       23.32      2.42 o 
  -1  14   5      316.24      307.17      4.63 o 
   0  14   5       30.23       41.21      2.00 o 
   1  14   5      128.15      130.08      4.44 o 
   2  14   5        0.06       -1.74      1.80 o 
   3  14   5       11.09       10.73      3.52 o 
   4  14   5        3.11       13.29      5.54 o 
   5  14   5      319.38      316.83     12.85 o 
   6  14   5       46.36       53.56     10.74 o 
  -7  15   5        0.86       -4.77      4.77 o 
  -6  15   5       15.46       12.79      6.38 o 
  -5  15   5      135.97      128.58      6.70 o 
  -4  15   5      168.34      171.28      5.19 o 
  -3  15   5        7.67       11.38      2.09 o 
  -2  15   5       63.70       53.97      2.71 o 
  -1  15   5      479.19      445.97      6.54 o 
   0  15   5      279.34      316.90      4.55 o 
   1  15   5       17.21       14.53      1.88 o 
   2  15   5       13.92       11.68      2.05 o 
   3  15   5      132.45      125.58      5.00 o 
   4  15   5      160.95      151.73      5.92 o 
   5  15   5      107.10      131.13     10.08 o 
   6  15   5        0.13       -2.98      8.30 o 
  -7  16   5        0.12       -4.67      4.67 o 
  -6  16   5       10.01       16.07      4.67 o 
  -5  16   5       21.39       15.84      4.27 o 
  -4  16   5      140.39      146.55      5.03 o 
  -3  16   5       83.80      101.23      4.94 o 
  -2  16   5      186.33      196.63      4.32 o 
  -1  16   5       20.76       19.57      2.11 o 
   0  16   5       10.15       14.24      1.81 o 
   1  16   5       97.52       99.41      3.39 o 
   2  16   5      101.15      106.75      3.71 o 
   3  16   5       48.21       51.28      3.53 o 
   4  16   5      387.21      364.73     16.39 o 
   5  16   5       59.01       59.05      7.03 o 
   6  16   5       52.74       60.65      7.94 o 
  -7  17   5        7.50        2.71      5.45 o 
  -6  17   5      224.70      212.60      8.67 o 
  -5  17   5       12.41       10.93      4.17 o 
  -4  17   5      637.38      552.68     10.42 o 
  -3  17   5        6.82        7.76      2.50 o 
  -2  17   5       24.53       22.85      2.30 o 
  -1  17   5        5.23        4.62      1.85 o 
   0  17   5      261.84      284.20      5.26 o 
   1  17   5       54.98       45.82      2.75 o 
   2  17   5       26.55       26.18      2.36 o 
   3  17   5       56.17       73.55     10.74 o 
   4  17   5       30.90       26.43      8.19 o 
   5  17   5        3.59       -4.81      4.81 o 
   6  17   5        0.29       -1.18      5.78 o 
  -7  18   5        2.72        4.54      6.75 o 
  -6  18   5      104.66      115.82      9.60 o 
  -5  18   5       38.46       36.99      5.17 o 
  -4  18   5      210.31      210.75      6.56 o 
  -3  18   5        6.28        3.16      2.61 o 
  -2  18   5      517.84      504.00      7.27 o 
  -1  18   5      192.89      177.99      4.35 o 
   0  18   5       38.74       39.96      2.68 o 
   1  18   5       42.58       40.98      2.72 o 
   2  18   5      109.35      111.49      3.87 o 
   3  18   5      234.32      253.04      8.02 o 
   4  18   5       83.49       69.48     11.46 o 
   5  18   5        1.18       -0.44      5.81 o 
   6  18   5       94.30       92.25      9.56 o 
  -6  19   5       15.09       11.39      4.83 o 
  -5  19   5       56.15       58.91      5.92 o 
  -4  19   5       24.04       33.93      5.46 o 
  -3  19   5       29.86       30.90      3.52 o 
  -2  19   5        0.83       -0.45      1.87 o 
  -1  19   5      309.05      293.22      6.10 o 
   0  19   5      102.81      103.09      3.78 o 
   1  19   5       22.81       22.19      2.61 o 
   2  19   5       60.52       67.70      3.91 o 
   3  19   5      169.40      144.17      6.97 o 
   4  19   5      142.59      145.89     10.91 o 
   5  19   5      104.10      120.31     10.17 o 
   6  19   5       45.94       43.07      7.54 o 
  -6  20   5        0.69       -4.06      4.06 o 
  -5  20   5       61.01       69.31      6.31 o 
  -4  20   5        6.48        2.74      4.31 o 
  -3  20   5      352.42      330.59      7.89 o 
  -2  20   5        0.93       -1.95      4.87 o 
  -1  20   5        0.27        3.73      2.06 o 
   0  20   5       54.24       67.39      3.71 o 
   1  20   5      119.75      123.03      4.02 o 
   2  20   5       12.38        8.60      2.74 o 
   3  20   5       43.38       50.60      5.43 o 
   4  20   5        8.72       41.62     36.81 o 
   5  20   5        4.41        2.11      6.10 o 
  -6  21   5        5.72        7.74      4.92 o 
  -5  21   5      139.16      141.51      7.65 o 
  -4  21   5        5.56       45.55      6.77 o 
  -3  21   5        4.20        2.85      3.03 o 
  -2  21   5      121.97      135.24      6.88 o 
  -1  21   5      100.02       91.64      4.20 o 
   0  21   5       92.98      127.18      5.20 o 
   1  21   5        1.69       -0.25      2.15 o 
   2  21   5       22.65       22.90      3.70 o 
   3  21   5      348.02      292.95     12.07 o 
   4  21   5        2.99       -0.25      5.87 o 
   5  21   5       29.32       31.37      7.84 o 
  -6  22   5       40.24       43.30      6.94 o 
  -5  22   5        1.52       -3.36      4.19 o 
  -4  22   5        6.98        9.30      4.22 o 
  -3  22   5       39.97       35.74      4.84 o 
  -2  22   5        0.99       -3.11      3.46 o 
  -1  22   5       87.65       88.44      5.03 o 
   0  22   5      122.31      130.21      5.63 o 
   1  22   5      129.95      115.24      4.33 o 
   2  22   5      132.47      132.60     11.02 o 
   3  22   5       12.78       15.89      5.78 o 
   4  22   5       13.59       20.07      7.13 o 
   5  22   5      197.09      214.47     12.43 o 
  -5  23   5       43.16       41.69      5.96 o 
  -4  23   5      118.00      116.27      7.11 o 
  -3  23   5        0.57       -3.50      3.69 o 
  -2  23   5       45.91       54.03      8.02 o 
  -1  23   5       18.22       22.44      3.72 o 
   0  23   5      143.91      159.53      6.16 o 
   1  23   5       12.22        8.77      3.28 o 
   2  23   5       11.69       14.21      6.03 o 
   3  23   5       15.11       13.59      7.20 o 
   4  23   5       99.04       88.62     13.34 o 
   5  23   5        3.08        4.75     11.02 o 
  -5  24   5       68.66       67.65      6.66 o 
  -4  24   5       31.68       30.07      5.24 o 
  -3  24   5       14.18       14.06      7.08 o 
  -2  24   5       41.54       56.49      8.30 o 
  -1  24   5        0.37       -5.49      5.63 o 
   0  24   5      328.90      355.32     10.32 o 
   1  24   5        0.06       -5.02      5.02 o 
   2  24   5       93.67      109.85      9.39 o 
   3  24   5       34.64       29.41      6.94 o 
   4  24   5       26.88       20.13      6.29 o 
  -5  25   5        0.21       -0.98      5.24 o 
  -4  25   5      122.97      177.54     10.40 o 
  -3  25   5        1.24       -5.37      6.26 o 
  -2  25   5      151.08      148.61     19.10 o 
  -1  25   5        3.19       -3.11      5.79 o 
   0  25   5      107.25      117.08      9.74 o 
   1  25   5       39.41       52.57      7.87 o 
   2  25   5        6.33        3.75      5.79 o 
   3  25   5       13.39       16.72      6.47 o 
   4  25   5       59.48       64.88     15.83 o 
  -4  26   5       37.93       36.11      5.82 o 
  -3  26   5       19.33        9.80      7.08 o 
  -2  26   5      132.37      152.82     11.77 o 
  -1  26   5      124.27      139.12     11.15 o 
   0  26   5        5.83        7.13      6.21 o 
   1  26   5      152.86      159.69     10.88 o 
   2  26   5       72.06       81.14      9.04 o 
   3  26   5       48.11       54.42      8.75 o 
   4  26   5       37.66       38.31     14.73 o 
  -4  27   5        7.90       11.72      5.05 o 
  -3  27   5        8.86        3.14      7.12 o 
  -2  27   5       11.74       11.73      7.53 o 
  -1  27   5      313.40      298.14     14.04 o 
   0  27   5        0.13        0.38      9.36 o 
   1  27   5        6.96        7.70      6.67 o 
   2  27   5       84.09       86.43      9.39 o 
   3  27   5       52.57       62.00     14.73 o 
  -3  28   5      125.89      141.61     12.13 o 
  -2  28   5       42.96       56.78      9.41 o 
  -1  28   5       17.05       10.18     12.12 o 
   0  28   5        3.21        0.39      7.47 o 
   1  28   5      143.74      141.10     11.33 o 
   2  28   5       36.57       53.25     13.73 o 
   3  28   5       16.06        6.31     12.40 o 
  -3  29   5        3.17       -6.61      7.47 o 
  -2  29   5        0.20       -6.49      6.49 o 
  -1  29   5       40.93       33.80      8.84 o 
   0  29   5       73.79       84.94     11.96 o 
   1  29   5        0.88       -2.73      6.45 o 
   2  29   5       16.11       20.70     12.73 o 
  -2  30   5       30.98       20.77     15.89 o 
  -1  30   5       45.96       32.58      9.47 o 
   0  30   5       44.14       42.01      9.10 o 
   1  30   5       33.50       31.66     14.28 o 
  -1  31   5        0.70       -9.41      9.41 o 
  -6   0   6       84.08       77.39      7.42 o 
  -4   0   6      726.02      669.89     20.24 o 
  -3   0   6        0.00       -1.14      1.92 o 
  -2   0   6      856.96      754.05     11.43 o 
   0   0   6     6590.16     7424.30     72.28 o 
   2   0   6     1130.21     1019.50     14.52 o 
   4   0   6      370.30      320.23      8.86 o 
   6   0   6       22.71       25.69      7.31 o 
  -7   1   6       56.11       66.10      7.64 o 
  -6   1   6       65.79       73.30      8.91 o 
  -5   1   6       16.30       13.09      2.06 o 
  -4   1   6        2.61        6.93      1.70 o 
  -3   1   6        2.38        1.96      1.67 o 
  -2   1   6      470.71      444.04      5.63 o 
  -1   1   6      258.86      251.42      3.91 o 
   0   1   6      517.78      584.04      5.94 o 
   1   1   6      389.99      374.04      3.82 o 
   2   1   6      609.11      567.48      5.77 o 
   3   1   6      381.08      357.02      5.05 o 
   4   1   6       13.35       11.37      2.20 o 
   5   1   6        2.08       -0.95      2.41 o 
   6   1   6       87.42      104.82      9.52 o 
   7   1   6      125.94      128.33      8.70 o 
  -7   2   6      129.78      110.60      9.30 o 
  -6   2   6        0.72       -2.13      2.45 o 
  -5   2   6        5.85        4.29      2.30 o 
  -4   2   6       12.70        9.46      1.78 o 
  -3   2   6      745.52      673.60      7.75 o 
  -2   2   6       29.00       23.29      1.65 o 
  -1   2   6      949.88      912.14      8.44 o 
   0   2   6      297.22      315.64      4.00 o 
   1   2   6      842.40      768.57      6.53 o 
   2   2   6       11.50       13.44      1.47 o 
   3   2   6      112.03      110.89      3.24 o 
   4   2   6      116.56      111.12      3.62 o 
   5   2   6       24.48       28.88      3.78 o 
   6   2   6       35.73       34.74      5.55 o 
   7   2   6       67.13       73.23      7.81 o 
  -7   3   6      236.50      220.99     11.63 o 
  -6   3   6       86.08       93.46      4.70 o 
  -5   3   6      328.56      308.96      5.44 o 
  -4   3   6       18.67       31.37      2.19 o 
  -3   3   6      429.12      388.86      5.10 o 
  -2   3   6      458.51      414.32      5.07 o 
  -1   3   6      653.15      667.66      6.72 o 
   0   3   6        7.74       10.23      1.18 o 
   1   3   6     1201.33     1112.97      9.45 o 
   2   3   6      569.00      515.21      6.23 o 
   3   3   6      579.03      525.06      7.58 o 
   4   3   6      113.17      131.91      4.38 o 
   5   3   6       67.93       73.37      4.53 o 
   6   3   6        3.80       -2.80      3.88 o 
   7   3   6       43.89       50.76      6.82 o 
  -7   4   6       97.78      162.09     10.30 o 
  -6   4   6        6.52        2.32      6.70 o 
  -5   4   6       67.19       63.27      3.10 o 
  -4   4   6      102.44      127.54      3.23 o 
  -3   4   6      867.20      771.76      8.00 o 
  -2   4   6       19.52       21.74      1.66 o 
  -1   4   6      764.77      698.77      6.95 o 
   0   4   6       46.98       65.90      2.12 o 
   1   4   6      180.99      160.44      3.18 o 
   2   4   6      308.11      279.74      4.06 o 
   3   4   6      447.49      395.34      6.82 o 
   4   4   6       12.36       11.81      2.56 o 
   5   4   6       42.40       54.22      4.31 o 
   6   4   6        3.52        4.44      4.08 o 
   7   4   6       96.79       91.62      8.30 o 
  -7   5   6       86.28       90.34      8.86 o 
  -6   5   6      104.93      108.90      6.40 o 
  -5   5   6       63.52       71.90      3.81 o 
  -4   5   6        1.27       15.79      4.84 o 
  -3   5   6      273.98      247.20      4.00 o 
  -2   5   6       70.40       79.39      2.91 o 
  -1   5   6       10.21       14.68      1.64 o 
   0   5   6       47.21       66.09      2.21 o 
   1   5   6       70.64       69.04      2.61 o 
   2   5   6       65.65       77.31      2.66 o 
   3   5   6      793.09      705.10      9.81 o 
   4   5   6        1.58       16.14      7.14 o 
   5   5   6        0.12       -2.79      2.79 o 
   6   5   6      328.95      306.05     10.02 o 
   7   5   6        0.13        7.90      4.97 o 
  -7   6   6        3.21       11.74      5.76 o 
  -6   6   6       27.77       24.95      5.43 o 
  -5   6   6        1.22        0.62      1.76 o 
  -4   6   6      951.66      855.39      9.02 o 
  -3   6   6       33.18       38.31      2.26 o 
  -2   6   6      132.91      127.83      3.24 o 
  -1   6   6      124.58       92.24      2.57 o 
   0   6   6      604.72      648.88      7.38 o 
   1   6   6       19.76       14.71      1.80 o 
   2   6   6      393.84      360.93      5.46 o 
   3   6   6       15.82       16.86      2.37 o 
   4   6   6      595.62      535.51      8.83 o 
   5   6   6      128.11      129.74      5.50 o 
   6   6   6       95.52      100.49      7.21 o 
   7   6   6        4.91        9.09      5.36 o 
  -8   7   6       13.85       20.15      7.20 o 
  -7   7   6       32.58       30.56      6.98 o 
  -6   7   6      172.93      191.26      8.30 o 
  -5   7   6       31.87       32.26      2.62 o 
  -4   7   6       35.82       42.20      2.57 o 
  -3   7   6       66.68       76.80      2.88 o 
  -2   7   6      325.94      356.67      4.98 o 
  -1   7   6       75.61       83.79      2.71 o 
   0   7   6      192.86      225.90      5.82 o 
   1   7   6      485.12      421.09      5.81 o 
   2   7   6     1508.20     1377.71     13.97 o 
   3   7   6       76.10       81.23      5.70 o 
   4   7   6       24.47       33.68      3.11 o 
   5   7   6      125.98      113.94      6.37 o 
   6   7   6       64.89       61.11      6.25 o 
   7   7   6       12.20        7.60      5.59 o 
  -7   8   6      151.84      192.53     11.51 o 
  -6   8   6       43.28       38.35      5.38 o 
  -5   8   6      366.53      344.28      6.06 o 
  -4   8   6      463.14      453.05      6.68 o 
  -3   8   6      717.51      652.76      8.69 o 
  -2   8   6        5.44       17.87      1.73 o 
  -1   8   6      133.31      110.33      3.07 o 
   0   8   6     1376.09     1370.26     18.85 o 
   1   8   6      207.68      163.82      3.55 o 
   2   8   6      121.83      107.16      3.16 o 
   3   8   6      181.28      172.81      5.39 o 
   4   8   6      614.91      558.56      9.14 o 
   5   8   6      172.34      177.75      7.52 o 
   6   8   6       27.71       27.06      9.22 o 
   7   8   6       11.90       10.90      5.71 o 
  -7   9   6       50.93       43.73      6.06 o 
  -6   9   6        0.87       -1.44      3.85 o 
  -5   9   6      118.67      112.71      4.52 o 
  -4   9   6       15.28       18.95      2.29 o 
  -3   9   6      959.10      915.38      9.65 o 
  -2   9   6       76.83       73.88      3.19 o 
  -1   9   6     1115.00     1051.14     10.94 o 
   0   9   6        0.12       -0.90      1.34 o 
   1   9   6      149.23      155.74      3.69 o 
   2   9   6       38.54       31.70      2.21 o 
   3   9   6      382.19      362.67      7.73 o 
   5   9   6       69.70       66.38      5.94 o 
   6   9   6        6.66        2.96      4.55 o 
   7   9   6      154.37      160.44      8.55 o 
  -7  10   6        8.97       13.79      5.09 o 
  -6  10   6       94.34       92.16     10.85 o 
  -5  10   6      303.46      301.20      6.61 o 
  -4  10   6      118.09      121.41      3.72 o 
  -3  10   6      106.05      115.46      5.87 o 
  -2  10   6      256.09      207.92      4.20 o 
  -1  10   6      478.17      408.13      5.80 o 
   0  10   6       62.51       54.48      3.46 o 
   1  10   6        3.16        2.75      1.80 o 
   2  10   6      304.92      265.41      4.87 o 
   3  10   6      472.52      445.03      8.72 o 
   4  10   6      160.92      204.71      6.65 o 
   5  10   6      194.29      204.97     10.71 o 
   6  10   6       85.64       97.74      7.30 o 
   7  10   6      104.56      107.99      9.19 o 
  -7  11   6      103.81      104.43      7.95 o 
  -6  11   6       21.44       20.24      5.12 o 
  -5  11   6      277.83      256.76      6.19 o 
  -4  11   6      181.47      194.19      4.88 o 
  -3  11   6      248.74      233.91      4.75 o 
  -2  11   6       25.66       35.28      2.38 o 
  -1  11   6      545.49      496.89      6.62 o 
   0  11   6        6.99        4.19      1.52 o 
   1  11   6      391.07      359.12     10.25 o 
   2  11   6       25.16       31.93      2.71 o 
   3  11   6       74.71       68.62      4.11 o 
   4  11   6       42.30       47.89      4.90 o 
   5  11   6      168.75      167.25     10.32 o 
   6  11   6       15.14       13.73      6.91 o 
  -7  12   6      104.25      131.11      8.80 o 
  -6  12   6      161.73      162.95      8.43 o 
  -5  12   6        0.11       -4.14      4.14 o 
  -4  12   6      513.09      534.72      8.09 o 
  -3  12   6        6.91        7.76      2.01 o 
  -2  12   6       53.56       66.02      2.85 o 
  -1  12   6       47.36       55.03      2.53 o 
   0  12   6      294.95      309.55      5.20 o 
   1  12   6      363.85      302.52      4.48 o 
   2  12   6      132.82      122.66      3.58 o 
   3  12   6       29.01       29.46      3.31 o 
   4  12   6      270.33      256.25      7.19 o 
   5  12   6        1.13        5.35      7.31 o 
   6  12   6        1.68       -1.82      6.39 o 
  -7  13   6       33.31       36.35      7.03 o 
  -6  13   6      161.91      154.08      8.60 o 
  -5  13   6       35.79       28.05      5.06 o 
  -4  13   6        0.81        8.00      2.70 o 
  -3  13   6        0.50       -0.87      1.79 o 
  -2  13   6      949.87      866.53     10.07 o 
  -1  13   6        1.25        2.67      1.79 o 
   0  13   6       63.48       81.70      3.04 o 
   1  13   6      133.00      122.66      3.04 o 
   2  13   6       18.22       22.09      2.52 o 
   3  13   6        1.31        1.43      2.50 o 
   4  13   6      299.79      278.72     11.70 o 
   5  13   6       32.65       33.51      7.31 o 
   6  13   6      363.33      378.39     15.26 o 
  -7  14   6       23.76       19.64      5.82 o 
  -6  14   6        2.70        1.64      4.67 o 
  -5  14   6       15.45       15.59      4.69 o 
  -4  14   6      709.23      647.57     10.21 o 
  -3  14   6       57.67       43.73      2.76 o 
  -2  14   6        0.13       -0.02      1.67 o 
  -1  14   6       20.00       22.18      2.45 o 
   0  14   6      655.19      686.14      8.69 o 
   1  14   6        5.97        5.32      1.69 o 
   2  14   6       20.25       21.89      2.62 o 
   3  14   6        0.85       -0.29      2.65 o 
   4  14   6      114.42      109.90      8.74 o 
   5  14   6       17.26       19.66     11.18 o 
   6  14   6        3.30        5.09      9.85 o 
  -7  15   6      132.47      150.98     12.84 o 
  -6  15   6       49.65       56.42      6.69 o 
  -5  15   6       12.98       17.15      4.34 o 
  -4  15   6       20.09       37.28      3.76 o 
  -3  15   6       38.17       38.26      2.77 o 
  -2  15   6      215.69      225.67      4.74 o 
  -1  15   6       54.86       51.66      3.09 o 
   0  15   6        4.20        4.10      1.79 o 
   1  15   6        2.56        0.82      1.62 o 
   2  15   6       47.13       47.50      2.94 o 
   3  15   6       38.76       36.65      3.82 o 
   4  15   6        0.06        2.45      5.09 o 
   5  15   6       85.63       93.42      9.29 o 
   6  15   6      309.03      320.17     14.67 o 
  -7  16   6        9.11       18.74      5.97 o 
  -6  16   6       52.28       38.86      6.04 o 
  -5  16   6       55.29       50.80      5.82 o 
  -4  16   6      183.75      224.06      8.06 o 
  -3  16   6      137.54      128.20      4.05 o 
  -2  16   6       99.36       98.21      3.70 o 
  -1  16   6      210.80      220.21      5.33 o 
   0  16   6       27.52       43.26      2.99 o 
   1  16   6      162.33      168.53      6.98 o 
   2  16   6       32.41       33.45      2.77 o 
   3  16   6      223.37      213.02      8.30 o 
   4  16   6      309.98      264.55     12.00 o 
   5  16   6        0.20       -1.21      5.88 o 
   6  16   6       94.82      110.41     11.00 o 
  -6  17   6       12.78        7.15      5.54 o 
  -5  17   6       35.78       27.28      4.92 o 
  -4  17   6        1.96       11.10      4.28 o 
  -3  17   6      600.50      575.60      8.29 o 
  -2  17   6       15.74       14.88      2.27 o 
  -1  17   6      948.73      881.39     12.65 o 
   0  17   6        5.03        6.52      2.00 o 
   1  17   6      134.34      139.07      7.25 o 
   2  17   6        6.15        5.84      2.04 o 
   3  17   6      126.51      144.00      7.76 o 
   4  17   6        6.21       22.14     11.40 o 
   5  17   6      131.22      136.82     10.81 o 
   6  17   6       16.83       13.84      8.75 o 
  -6  18   6        6.81        3.25      4.58 o 
  -5  18   6      471.37      474.99     12.34 o 
  -4  18   6       14.28       21.51      4.37 o 
  -3  18   6      280.18      250.36      8.07 o 
  -2  18   6       72.11       85.81      4.68 o 
  -1  18   6        4.03        5.55      2.29 o 
   0  18   6      314.72      358.29      6.30 o 
   1  18   6        0.24        1.07      2.18 o 
   4   0   5        0.00       24.45      5.04 o 
   2  18   6       44.45       41.67      3.11 o 
   3  18   6      350.81      327.02     12.90 o 
   4  18   6       61.48       58.90      8.03 o 
   5  18   6      127.23      144.24     11.02 o 
  -6  19   6        0.38       -4.19      4.19 o 
  -5  19   6       31.81       30.08      5.11 o 
  -4  19   6       20.48       40.40      5.06 o 
  -3  19   6       25.19       22.57      3.42 o 
  -2  19   6       62.58       76.74      4.02 o 
  -1  19   6       95.42       94.38      4.22 o 
   0  19   6      193.99      221.90      5.12 o 
   1  19   6        1.24       -2.26      2.26 o 
   2  19   6      215.57      214.11      5.97 o 
   3  19   6        1.55       -4.73      4.73 o 
   4  19   6       41.18      128.21     16.50 o 
   5  19   6       13.17       11.24      6.97 o 
  -6  20   6       20.31       12.13      5.10 o 
  -5  20   6        5.54        4.07      4.42 o 
  -4  20   6      598.15      566.10     13.34 o 
  -3  20   6       92.49       99.22      6.89 o 
  -2  20   6       32.12       33.35      3.64 o 
  -1  20   6       71.09       71.67      3.96 o 
   0  20   6      194.78      197.95      5.01 o 
   1  20   6       40.52       40.28      3.46 o 
   2  20   6        7.42        4.43      3.99 o 
   3  20   6        1.07       -0.43      4.07 o 
   4  20   6      497.85      466.75     16.20 o 
   5  20   6       36.30       30.18      8.03 o 
  -6  21   6       69.62       75.62      9.85 o 
  -5  21   6        0.14       -4.47      4.69 o 
  -4  21   6        9.06       13.46      4.61 o 
  -3  21   6       11.17        5.50      3.90 o 
  -2  21   6      270.23      274.53      7.38 o 
  -1  21   6       52.66       58.87      3.85 o 
   0  21   6        1.81        2.19      2.64 o 
   1  21   6      126.45      119.73      6.00 o 
   2  21   6      158.68      179.22     10.34 o 
   3  21   6      188.19      184.53     17.22 o 
   4  21   6       54.22       52.07     10.41 o 
   5  21   6       47.27       46.80     11.40 o 
  -5  22   6       32.86       31.43      5.67 o 
  -4  22   6       43.11       36.29      5.23 o 
  -3  22   6        0.64       -3.85      3.85 o 
  -2  22   6       25.54       27.73      7.22 o 
  -1  22   6        0.70       -3.55      3.55 o 
   0  22   6       60.61       69.68      6.20 o 
   1  22   6        2.33        3.41      5.51 o 
   2  22   6        2.86       -4.87      5.22 o 
   3  22   6       51.69       51.91      7.65 o 
   4  22   6        4.45       -2.11      4.85 o 
  -5  23   6      161.38      151.22      8.32 o 
  -4  23   6       17.74       26.58      9.29 o 
  -3  23   6       29.39       36.18      7.83 o 
  -2  23   6        1.60       -3.33      5.94 o 
  -1  23   6        4.45        3.06      5.94 o 
   0  23   6      128.23      163.45     10.86 o 
   1  23   6      258.12      246.96     12.23 o 
   2  23   6        0.08       -2.43      5.20 o 
   3  23   6      152.90      154.27     10.42 o 
   4  23   6        1.38        5.14      5.78 o 
  -5  24   6       12.72       11.28      5.93 o 
  -4  24   6        7.35        1.87      5.29 o 
  -3  24   6       32.08       34.20      8.01 o 
  -2  24   6        3.76       -3.52      9.30 o 
  -1  24   6      514.99      488.18     30.67 o 
   0  24   6        2.28        2.30      6.00 o 
   1  24   6      116.81      142.24     10.89 o 
   2  24   6        6.97        1.68      5.82 o 
   3  24   6       22.89       30.08      7.19 o 
   4  24   6       14.97       34.47      8.86 o 
  -4  25   6        2.37        7.06      4.80 o 
  -3  25   6       72.53       71.75      9.63 o 
  -2  25   6        4.39        2.13      8.25 o 
  -1  25   6       27.01       34.70      7.67 o 
   0  25   6        0.26       -0.41      9.47 o 
   1  25   6       21.53       26.93     11.18 o 
   2  25   6       90.00       90.09      9.57 o 
   3  25   6      134.40      134.25     10.82 o 
   4  25   6        5.38       -1.77      6.86 o 
  -4  26   6        0.85       -2.24      7.47 o 
  -3  26   6        1.81        3.39      7.08 o 
  -2  26   6       62.87       71.82     10.24 o 
  -1  26   6       32.09       34.77     10.46 o 
   0  26   6      675.18      823.07     23.00 o 
   1  26   6       84.66       96.55     10.06 o 
   2  26   6       52.88       42.08      8.25 o 
   3  26   6        2.51       -3.67      7.20 o 
  -3  27   6        6.11       -1.75      7.14 o 
  -2  27   6       36.23       32.76      8.61 o 
  -1  27   6       12.47       12.47     10.74 o 
   0  27   6       35.31       59.16      8.99 o 
   1  27   6        1.17       -6.03      6.03 o 
   2  27   6      239.03      258.92     13.46 o 
   3  27   6       28.87       24.03      9.30 o 
  -3  28   6       31.43       11.38      8.18 o 
  -2  28   6       29.90       27.29      8.48 o 
  -1  28   6      180.69      174.97     12.76 o 
   0  28   6      200.81      204.51     20.48 o 
   1  28   6       38.14       31.85      8.16 o 
   2  28   6       12.45       10.10      9.69 o 
  -2  29   6       14.45        5.43      9.58 o 
  -1  29   6       58.59       49.94      9.41 o 
   0  29   6       17.60       29.24      8.80 o 
   1  29   6        6.97        1.37      6.92 o 
  -1  30   6       19.72       16.61     11.29 o 
   0  30   6       53.92       83.59     14.17 o 
  -7   0   7       32.71       48.49      7.42 o 
  -5   0   7       61.60       71.95      4.67 o 
  -3   0   7      116.72      118.97      4.79 o 
  -1   0   7      501.63      505.68      8.78 o 
   1   0   7      271.33      249.17      4.94 o 
   3   0   7      836.47      754.10     19.24 o 
   5   0   7       91.82      103.19     10.52 o 
   7   0   7       56.28       57.68     10.63 o 
  -7   1   7      112.22      119.02      9.41 o 
  -6   1   7        8.38       10.92      3.64 o 
  -5   1   7       96.40       87.00      4.23 o 
  -4   1   7        0.36       -1.68      1.68 o 
  -3   1   7       49.91       54.52      3.04 o 
  -2   1   7      576.70      517.92      6.47 o 
  -1   1   7      464.22      427.00      5.55 o 
   0   1   7      280.27      298.46      4.39 o 
   1   1   7      401.19      383.46      4.76 o 
   2   1   7        3.96        4.73      1.67 o 
   3   1   7       40.84       46.45      3.05 o 
   4   1   7        2.53       13.84      3.16 o 
   5   1   7       48.68       52.17     10.26 o 
   6   1   7       38.07       31.89      5.71 o 
   7   1   7       76.75       88.02      8.53 o 
  -7   2   7       11.47       18.93      6.09 o 
  -6   2   7       88.04       91.14      5.91 o 
  -5   2   7      159.79      146.78      4.05 o 
  -4   2   7       79.87       79.99      3.79 o 
  -3   2   7       79.18       76.29      2.78 o 
  -2   2   7      113.65       96.81      2.82 o 
  -1   2   7       98.58       94.28      3.21 o 
   0   2   7        2.58        5.06      1.31 o 
   1   2   7        4.32        4.44      1.25 o 
   2   2   7      698.22      635.09      7.85 o 
   3   2   7       70.20       76.78      3.45 o 
   4   2   7        0.87       15.52      4.33 o 
   5   2   7       10.35        6.11      4.47 o 
   6   2   7       27.42       26.75      7.69 o 
   7   2   7       51.09       58.25      7.48 o 
  -7   3   7       12.26       19.71      6.20 o 
  -6   3   7       57.09       54.18      7.25 o 
  -5   3   7       57.72       58.76      4.58 o 
  -4   3   7      122.71      122.59      3.55 o 
  -3   3   7       16.26       12.36      1.81 o 
  -2   3   7      120.45      134.05      3.35 o 
  -1   3   7      180.40      160.19      3.44 o 
   0   3   7     1240.67     1403.94     12.32 o 
   1   3   7        6.04        3.98      1.45 o 
   2   3   7      272.28      251.32      6.43 o 
   3   3   7      209.41      181.67      4.63 o 
   4   3   7      320.08      289.98      6.81 o 
   5   3   7        1.22       -0.11      4.33 o 
   6   3   7        9.42        6.44      4.61 o 
   7   3   7       18.06       11.44      5.71 o 
  -7   4   7       34.92       33.44      6.98 o 
  -6   4   7       13.35       21.59      4.32 o 
  -5   4   7       28.57       26.43      3.09 o 
  -4   4   7       30.18       33.29      2.44 o 
  -3   4   7       52.30       55.14      3.05 o 
  -2   4   7      523.87      477.76      6.35 o 
  -1   4   7        2.37        2.31      1.41 o 
   0   4   7       60.50       81.29      2.60 o 
   1   4   7        0.09        0.73      1.48 o 
   2   4   7        2.50        2.23      1.60 o 
   3   4   7        7.55        7.62      2.62 o 
   4   4   7        3.53        6.94      2.56 o 
   5   4   7        1.83       -4.78      4.78 o 
   6   4   7       72.41       70.61      6.55 o 
  -7   5   7       16.69       32.99      7.53 o 
  -6   5   7        0.57        3.81      3.44 o 
  -5   5   7       30.59       27.09      2.87 o 
  -4   5   7      381.87      361.87      6.44 o 
  -3   5   7       39.80       40.65      2.64 o 
  -2   5   7      101.62      111.13      3.20 o 
  -1   5   7        5.15        3.46      1.45 o 
   0   5   7      175.40      183.49      4.02 o 
   1   5   7       39.68       29.19      2.22 o 
   2   5   7      133.98      126.64      3.41 o 
   3   5   7       37.54       36.15      3.42 o 
   4   5   7      156.47      212.70      7.56 o 
   5   5   7        2.75       -3.56      3.56 o 
   6   5   7       20.14       18.77      5.01 o 
  -7   6   7        0.51        3.32      5.54 o 
  -6   6   7        1.09       -0.66      4.87 o 
  -5   6   7      341.20      323.23      6.45 o 
  -3   6   7       28.58       29.33      2.34 o 
  -2   6   7      173.32      158.92      3.67 o 
  -1   6   7      597.65      567.90      7.58 o 
   0   6   7        5.46        6.00      1.69 o 
   1   6   7       63.15       63.50      3.02 o 
   2   6   7        1.25       -0.17      1.60 o 
   3   6   7      319.15      321.09      7.47 o 
   4   6   7       85.39       95.92      5.04 o 
   5   6   7        7.60       10.31      4.12 o 
   6   6   7        9.58        4.48      5.42 o 
  -7   7   7       53.58       52.15      8.08 o 
  -6   7   7       58.63       58.13      7.75 o 
  -5   7   7        0.45       -1.15      2.68 o 
  -4   7   7       64.15       60.33      3.02 o 
  -3   7   7      223.65      215.94      4.50 o 
  -2   7   7      366.80      329.02      5.73 o 
  -1   7   7      120.00      107.56      3.88 o 
   0   7   7       50.97       48.54      2.70 o 
   1   7   7      230.17      214.86      4.71 o 
   2   7   7        3.20        1.30      1.67 o 
   3   7   7      561.21      511.48      9.60 o 
   4   7   7       10.75       27.92      5.68 o 
   5   7   7      201.24      185.58      8.20 o 
   6   7   7        5.91        3.79      4.59 o 
  -7   8   7       30.06       36.87      7.42 o 
  -6   8   7        1.61        6.86      5.65 o 
  -5   8   7        0.67       -2.99      2.99 o 
  -3   8   7      103.00      103.11      4.24 o 
  -2   8   7      241.83      224.68      4.78 o 
  -1   8   7      339.10      346.10      5.37 o 
   0   8   7       17.21       16.84      2.26 o 
   1   8   7      157.47      148.55      8.81 o 
   2   8   7      157.68      128.30      4.12 o 
   3   8   7      327.79      300.03      7.24 o 
   4   8   7        0.08        2.52      2.98 o 
   5   8   7       31.96       36.84     10.41 o 
   6   8   7       15.23       11.16      4.70 o 
  -7   9   7       76.12       85.80      9.41 o 
  -6   9   7       22.21       19.38      6.42 o 
  -5   9   7        0.96       -1.13      2.66 o 
  -4   9   7      565.12      541.72      8.39 o 
  -3   9   7       13.78       14.58      2.24 o 
  -2   9   7        7.66        8.80      2.00 o 
  -1   9   7      303.11      234.20      4.48 o 
   0   9   7       72.22       78.46      3.31 o 
   1   9   7      147.55      129.45      6.02 o 
   2   9   7       22.07       21.14      2.21 o 
   3   9   7      116.02      115.82      6.91 o 
   4   9   7      386.44      345.42      9.93 o 
   5   9   7        7.54       11.92      5.91 o 
   6   9   7       96.06       96.87     12.34 o 
  -7  10   7       13.06       16.72      6.86 o 
  -6  10   7        1.66        2.26      5.04 o 
  -5  10   7       83.28       92.38      5.18 o 
  -4  10   7      237.58      236.18      5.48 o 
  -3  10   7        3.07        2.69      2.01 o 
  -2  10   7       53.71       69.97      2.99 o 
  -1  10   7       14.92       17.17      1.95 o 
   0  10   7       83.48       97.47      3.60 o 
   1  10   7       26.72       35.95      3.54 o 
   2  10   7      473.64      451.51      6.83 o 
   3  10   7        5.32        1.48      2.65 o 
   4  10   7       17.50       20.40      5.58 o 
   5  10   7        4.39        6.78      5.75 o 
   6  10   7      190.70      183.09     11.55 o 
  -7  11   7        0.17        8.75      6.42 o 
  -6  11   7       95.50      104.59      7.72 o 
  -4   0   8        0.06        1.91      3.35 o 
   3   0   7        2.02       -0.10      2.39 o 
  -5  11   7       29.01       34.89      5.92 o 
  -4  11   7      176.52      160.48      4.75 o 
  -3  11   7        4.35        4.66      2.10 o 
  -2  11   7       22.33       30.62      2.79 o 
  -1  11   7       21.89       19.47      2.08 o 
   0  11   7      462.19      468.42      7.55 o 
   1  11   7       57.16       56.40      2.86 o 
   2  11   7       66.35       74.27      3.24 o 
   3  11   7       57.86       64.07      4.34 o 
   4  11   7      178.36      156.97      9.51 o 
   5  11   7       20.88       21.91      6.80 o 
   6  11   7       43.91       56.23      8.73 o 
  -7  12   7       86.31       98.64      8.37 o 
  -6  12   7      245.05      248.72     13.18 o 
  -5  12   7        1.18       -0.75      3.92 o 
  -4  12   7       39.94       88.67     16.33 o 
  -3  12   7       63.26       60.60      3.33 o 
  -2  12   7        0.39        1.56      1.81 o 
  -1  12   7      216.95      208.83      5.09 o 
   0  12   7        0.53       -0.19      1.83 o 
   1  12   7       19.51       18.97      2.36 o 
   2  12   7       36.42       34.25      2.70 o 
   3  12   7       72.68       64.49      4.39 o 
   4  12   7        0.17       -2.73      4.77 o 
   5  12   7       39.99       38.59      7.53 o 
   6  12   7        9.71        7.80      7.25 o 
  -7  13   7       33.33       53.68     18.88 o 
  -6  13   7        5.47       -1.54      4.61 o 
  -5  13   7        0.13        1.76      4.36 o 
  -4  13   7        6.13       24.65      3.58 o 
  -3  13   7      177.84      157.70      4.39 o 
  -2  13   7       89.67       87.97      3.43 o 
  -1  13   7       17.48       13.03      2.29 o 
   0  13   7       48.86       58.92      3.27 o 
   1  13   7      168.91      166.40      4.22 o 
   2  13   7       53.09       51.48      3.01 o 
   3  13   7        0.41       -0.23      2.62 o 
   4  13   7        1.81       18.82     12.40 o 
   5  13   7        0.10       -0.55      5.88 o 
   6  13   7        2.06        0.81      7.13 o 
  -6  14   7        5.55       -0.30     11.40 o 
  -5  14   7      573.84      558.18     24.19 o 
  -4  14   7       22.46       33.88      3.94 o 
  -3  14   7        2.99        4.92      2.08 o 
  -2  14   7       92.70       91.09      3.52 o 
  -1  14   7      415.13      375.50      7.04 o 
   0  14   7       58.42       79.39      3.68 o 
   1  14   7        7.86        4.97      1.92 o 
   2  14   7        4.53        3.00      2.24 o 
   3  14   7      307.93      287.75      9.07 o 
   4  14   7        9.51       11.92      5.57 o 
   5  14   7       10.65       11.86      6.88 o 
   6  14   7        1.87       -1.99      7.97 o 
  -6  15   7        9.32        3.25      4.86 o 
  -5  15   7        9.90        7.79      4.86 o 
  -4  15   7       16.84       10.83      5.81 o 
  -3  15   7      178.09      163.96      4.54 o 
  -2  15   7        0.51        0.87      1.92 o 
  -1  15   7        0.02       -1.41      2.07 o 
   0  15   7      148.44      161.53      5.17 o 
   1  15   7       18.19       22.12      2.44 o 
   2  15   7       64.31       65.13      3.53 o 
   3  15   7       62.00       55.72      5.52 o 
   4  15   7        3.57       38.75     11.85 o 
   5  15   7      173.97      179.76     11.16 o 
  -6  16   7       39.51       45.11      6.66 o 
  -5  16   7        2.94       -4.26      4.26 o 
  -4  16   7       17.75       45.21      7.48 o 
  -3  16   7       68.56       69.47      4.96 o 
  -2  16   7       38.73       41.44      2.87 o 
  -1  16   7        0.95        3.17      2.25 o 
   0  16   7        4.26        2.49      2.20 o 
   1  16   7       35.56       33.35      2.78 o 
   2  16   7       46.14       50.40      3.36 o 
   3  16   7       31.32       34.40      9.80 o 
   4  16   7        2.23       -1.14      5.61 o 
   5  16   7        0.17        1.03      6.19 o 
  -6  17   7       21.66       13.18      7.69 o 
  -5  17   7       46.19       43.38      6.27 o 
  -4  17   7      170.07      142.20      7.17 o 
  -3  17   7      143.77      146.59      6.58 o 
  -2  17   7      167.73      169.46      5.71 o 
  -1  17   7       22.26       25.68      2.97 o 
   0  17   7      398.32      424.00      7.79 o 
   1  17   7        4.06        3.43      2.56 o 
   2  17   7       37.42       31.90      4.68 o 
   3  17   7       23.35       22.04      6.81 o 
   4  17   7      324.17      301.19     17.05 o 
   5  17   7       77.52       75.47      9.50 o 
  -6  18   7        2.33        1.08      5.02 o 
  -5  18   7       37.90       40.18      6.33 o 
  -4  18   7        1.70        4.20      4.03 o 
  -3  18   7       63.55       67.81      6.70 o 
  -2  18   7      189.98      181.11      5.60 o 
  -1  18   7       49.93       53.58      3.66 o 
   0  18   7      235.15      258.41      6.21 o 
   1  18   7       72.87       58.79      3.54 o 
   2  18   7      170.20      179.75      9.98 o 
   3  18   7       27.66       25.53      6.70 o 
   4  18   7       18.64       32.36      7.43 o 
   5  18   7        9.04        7.33      7.31 o 
  -6  19   7        0.59       -0.37      6.75 o 
  -5  19   7        8.84        1.83      5.73 o 
  -4  19   7      364.34      353.35     11.52 o 
  -3  19   7       39.28       37.87      5.95 o 
  -2  19   7       35.92       35.64      4.75 o 
  -1  19   7       22.30       20.82      3.08 o 
   0  19   7        3.43        5.99      3.04 o 
   1  19   7        0.99       -0.37      3.76 o 
   2  19   7        6.44        6.45      5.34 o 
   3  19   7       39.75       41.94      8.29 o 
   4  19   7       36.78       46.28     14.23 o 
   5  19   7      110.47      127.13     11.40 o 
  -5  20   7        7.07        0.15      5.54 o 
  -4  20   7       23.87       77.50     13.29 o 
  -3  20   7       29.37       28.56      6.34 o 
  -2  20   7       29.69       29.65      4.70 o 
  -1  20   7      364.06      354.88     10.02 o 
   0  20   7        1.63        1.84      3.73 o 
   1  20   7       27.87       22.69      6.32 o 
   2  20   7        1.91        7.32      5.67 o 
   3  20   7      210.69      202.63     17.77 o 
   4  20   7        7.72        4.67      7.36 o 
  -5  21   7       18.18       12.94      4.93 o 
  -4  21   7       14.97       26.65      5.17 o 
  -3  21   7      251.29      247.61     27.96 o 
  -2  21   7       28.20       32.85      4.94 o 
  -1  21   7        4.25        0.11      3.89 o 
   0  21   7        2.90        1.42      4.62 o 
   1  21   7      118.21      126.05      9.96 o 
   2  21   7       12.26        5.85      9.13 o 
   3  21   7        8.33        9.18      6.48 o 
   4  21   7        1.91       -1.34      9.48 o 
  -5  22   7       74.84       54.58     10.78 o 
  -4  22   7        0.90        4.16      4.59 o 
  -3  22   7        7.29        0.50      9.91 o 
  -2  22   7        1.56        3.98      3.93 o 
  -1  22   7      252.46      246.12      8.84 o 
   0  22   7       14.06       19.41      6.73 o 
   1  22   7       11.88        9.61      6.33 o 
   2  22   7        7.08        3.26      7.42 o 
   3  22   7       40.87       47.50      7.97 o 
   4  22   7        4.44        5.85      6.18 o 
  -4  23   7       91.28       79.30      6.78 o 
  -3  23   7        0.42       -4.66      6.45 o 
  -2  23   7       27.56       27.70      7.75 o 
  -1  23   7       12.21       10.90      4.63 o 
   0  23   7      116.77      127.82     10.64 o 
   1  23   7      183.98      181.34     11.14 o 
   2  23   7       32.40       45.47      9.24 o 
   3  23   7        1.05        3.62      7.92 o 
   4  23   7       69.67       69.20     11.07 o 
  -4  24   7      113.51      102.22     10.99 o 
  -3  24   7        1.50       -6.45      6.45 o 
  -2  24   7       72.00       80.41      9.67 o 
  -1  24   7       18.55       18.98      7.44 o 
   0  24   7        0.31        1.88      9.30 o 
   1  24   7       14.13       26.80      7.34 o 
   2  24   7       56.66       70.67      9.07 o 
   3  24   7        1.25        4.18      6.42 o 
  -4  25   7        0.99       -9.63      9.63 o 
  -3  25   7       19.94       26.80      8.25 o 
  -2  25   7        2.80        6.46      7.28 o 
  -1  25   7        0.93       -6.07      6.07 o 
   0  25   7      289.65      318.21     14.23 o 
   1  25   7        6.40        5.74      8.64 o 
   2  25   7      140.00      159.16     11.30 o 
   3  25   7        0.06       -2.59      6.22 o 
  -3  26   7       10.98       -0.30      7.52 o 
  -2  26   7       52.42       48.54     11.96 o 
  -1  26   7       32.37       29.22      8.25 o 
   0  26   7       10.41        8.61      9.58 o 
   1  26   7       53.57       57.53     14.23 o 
   2  26   7       37.09       35.86      8.33 o 
  -2  27   7       10.96        3.66      8.09 o 
  -1  27   7       33.91       47.33      9.11 o 
   0  27   7        0.28       -3.08      6.86 o 
   1  27   7      305.16      329.13     15.32 o 
   2  27   7        0.23        5.43      8.53 o 
  -2  28   7        0.63       -9.63      9.63 o 
  -1  28   7       45.47       43.20      9.22 o 
   0  28   7       91.06      108.05     11.30 o 
   1  28   7       23.85       23.14     10.63 o 
  -6   0   8       65.18       84.48      8.75 o 
  -4   0   8       23.52       21.62      3.33 o 
  -3   0   8        0.00        3.38      5.31 o 
  -2   0   8      686.71      684.07     11.53 o 
   0   0   8       37.27       39.32      3.94 o 
   4   0   8      109.27      102.95     15.50 o 
   6   0   8      251.28      256.97     15.50 o 
  -7   1   8        5.22       18.30      4.62 o 
  -6   1   8       11.61       11.24      3.95 o 
  -5   1   8      127.60      134.05      5.41 o 
  -4   1   8      254.02      227.11      4.80 o 
  -3   1   8       32.64       29.90      2.32 o 
  -2   1   8       24.41       24.74      2.07 o 
  -1   1   8        1.30        4.19      1.73 o 
   0   1   8      239.82      280.15      5.05 o 
   1   1   8        3.14        1.31      2.45 o 
   2   1   8       36.10       22.63      4.03 o 
   3   1   8       91.16       94.47      5.61 o 
   4   1   8      120.55      120.10      6.38 o 
   5   1   8        1.31        0.36      4.04 o 
   6   1   8       40.16       32.78      6.18 o 
  -7   2   8      115.39      117.47      9.19 o 
  -6   2   8       19.66       21.84      4.23 o 
  -5   2   8       49.34       51.04      4.05 o 
  -4   2   8      311.58      291.25      5.42 o 
  -3   2   8      119.62      110.84      3.80 o 
  -2   2   8      145.25      146.55      3.97 o 
  -1   2   8      200.91      192.87      4.32 o 
   0   2   8        4.94        7.60      1.78 o 
   1   2   8       38.93       33.68      2.88 o 
   2   2   8        1.29       -2.19      3.07 o 
   3   2   8      143.26      159.28      6.77 o 
   4   2   8       62.77      100.20     14.73 o 
   5   2   8       18.69       13.31      5.08 o 
   6   2   8       34.96       31.96      6.09 o 
  -7   3   8        8.71       24.14      6.86 o 
  -6   3   8       22.58       17.19      5.92 o 
  -5   3   8      148.05      134.97      8.53 o 
  -4   3   8      145.22      179.96      6.32 o 
  -3   3   8       60.51       61.08      3.17 o 
  -2   3   8        7.01        4.20      1.84 o 
  -1   3   8      448.95      460.73      6.86 o 
   0   3   8      138.87      139.83      4.07 o 
   1   3   8      118.83      114.31      3.87 o 
   2   3   8       27.46       28.14      7.57 o 
   3   3   8      278.69      278.93      7.07 o 
   4   3   8       30.38       38.87      6.59 o 
   5   3   8        9.77        6.29      4.32 o 
   6   3   8       13.21       16.08      5.40 o 
  -7   4   8       83.60       92.45      9.41 o 
  -6   4   8       24.42       20.54      4.38 o 
  -5   4   8       21.87       25.23      9.36 o 
  -4   4   8       32.65       30.28      2.88 o 
  -3   4   8      467.13      439.83      7.20 o 
  -2   4   8        1.25       -0.24      1.78 o 
  -1   4   8      647.94      626.37      9.75 o 
   0   4   8      122.14      139.49      3.73 o 
   1   4   8      135.47      140.96      5.34 o 
   2   4   8       25.97       27.44      2.58 o 
   3   4   8      372.18      380.84      8.31 o 
   4   4   8       12.02       38.65      7.92 o 
   5   4   8      114.95      113.32      7.31 o 
   6   4   8        0.65        0.90      4.92 o 
  -7   5   8        0.21       -1.66      5.54 o 
  -6   5   8        7.63        8.22      3.83 o 
  -5   5   8      145.65      133.91      6.46 o 
  -4   5   8      493.56      478.14      7.93 o 
  -3   5   8       25.02       27.89      2.62 o 
  -2   5   8       20.87       20.55      2.73 o 
  -1   5   8      583.08      547.08      7.72 o 
   0   5   8      236.69      279.01      6.39 o 
   1   5   8        3.82        1.76      1.91 o 
   2   5   8        0.76        0.72      1.95 o 
   3   5   8       31.25       28.97      4.71 o 
   4   5   8       44.93       66.98      7.72 o 
   4   0   7        0.00        4.98      4.98 o 
   5   5   8        5.23        7.15      6.26 o 
   6   5   8       18.53       16.75      5.36 o 
  -7   6   8        7.07       10.52      6.53 o 
  -6   6   8       44.40       54.23      5.48 o 
  -5   6   8        1.98        6.75      3.68 o 
  -4   6   8      142.66      135.94      4.45 o 
  -3   6   8      173.99      173.51      4.60 o 
  -2   6   8      136.90      146.07      4.42 o 
  -1   6   8       32.89       36.46      2.55 o 
   0   6   8       14.09       17.58      2.44 o 
   1   6   8       14.69       12.96      2.18 o 
   2   6   8      282.91      288.49      5.90 o 
   3   6   8       22.67       27.75      5.44 o 
   4   6   8       73.69      153.67     16.72 o 
   5   6   8       44.16       45.66      7.69 o 
   6   6   8       80.62       72.45      9.18 o 
  -7   7   8        3.93        4.87      6.31 o 
  -6   7   8        9.48        4.68      3.75 o 
  -5   7   8        3.83        2.16      3.40 o 
  -4   7   8      284.61      246.64      6.21 o 
  -3   7   8       17.10       12.55      2.45 o 
  -2   7   8       93.16       90.47      3.52 o 
  -1   7   8      117.95      118.60      3.71 o 
   0   7   8      480.01      518.67      8.68 o 
   1   7   8       11.12        8.73      2.13 o 
   2   7   8       54.92       55.57      3.25 o 
   3   7   8        2.57       -0.29      2.98 o 
   4   7   8       88.52       98.29      8.68 o 
   5   7   8       17.17       20.06      6.65 o 
   6   7   8        0.76       -0.05      6.68 o 
  -7   8   8       63.65       67.87      9.19 o 
  -6   8   8       66.31       61.23      8.19 o 
  -5   8   8       36.80       33.49      4.53 o 
  -4   8   8        1.83       -1.71      2.54 o 
  -3   8   8       61.40       54.79      3.25 o 
  -2   8   8      286.99      302.53      5.80 o 
  -1   8   8       20.06       16.67      2.16 o 
   0   8   8      153.53      173.92      4.95 o 
   1   8   8       91.03       92.42      3.37 o 
   2   8   8      110.33      105.87      3.95 o 
   3   8   8      270.67      266.03      7.22 o 
   4   8   8       72.34       78.28      8.23 o 
   5   8   8        9.82       15.55     12.07 o 
   6   8   8       85.26       84.12      9.81 o 
  -7   9   8       56.29       70.30      9.19 o 
  -6   9   8       48.85       49.60      7.97 o 
  -5   9   8       93.55      100.07      7.20 o 
  -4   9   8        0.87        9.85      8.08 o 
  -3   9   8        1.06       -1.27      2.19 o 
  -2   9   8      130.69      130.26      4.08 o 
  -1   9   8      161.23      150.47      4.20 o 
   0   9   8       24.29       32.92      2.77 o 
   1   9   8       16.96       17.37      2.09 o 
   2   9   8        2.14        1.19      2.15 o 
   3   9   8      298.41      260.59      7.24 o 
   4   9   8        9.33        5.69      5.57 o 
   5   9   8       37.52       36.33      7.60 o 
   6   9   8       19.89       28.45      7.71 o 
  -7  10   8       52.05       58.68      8.97 o 
  -6  10   8        4.27        7.53      5.87 o 
  -5  10   8      238.39      247.11      8.57 o 
  -4  10   8       97.74       99.64      5.27 o 
  -3  10   8       86.67       87.46      3.87 o 
  -2  10   8       32.06       28.19      2.64 o 
  -1  10   8       23.98       26.84      2.89 o 
   0  10   8        1.66       -0.08      1.98 o 
   1  10   8      133.44      126.30      3.56 o 
   2  10   8        3.64        2.79      2.25 o 
   3  10   8       37.43       44.08      5.19 o 
   4  10   8        3.62       29.72     25.08 o 
   5  10   8       52.58       56.38      8.35 o 
   6  10   8        0.81       -3.76      7.20 o 
  -6  11   8        2.96       11.96      6.31 o 
  -5  11   8      194.20      199.29      7.01 o 
  -4  11   8        4.90       21.42      4.81 o 
  -3  11   8       32.70       34.82      2.96 o 
  -2  11   8        3.88       -0.45      1.97 o 
  -1  11   8      109.24      118.52      4.22 o 
   0  11   8        1.50        2.88      2.09 o 
   1  11   8       41.56       42.23      2.80 o 
   2  11   8        9.63        5.95      2.46 o 
   3  11   8      286.25      258.30     11.35 o 
   4  11   8        0.62        6.72      5.60 o 
   5  11   8       14.29       22.35      7.31 o 
  -6  12   8       39.21       33.99      7.64 o 
  -5  12   8        0.05       -3.39      6.48 o 
  -4  12   8        3.31       -2.18      3.64 o 
  -3  12   8      171.48      160.52      4.85 o 
  -2  12   8       93.20      100.80      3.84 o 
  -1  12   8       84.65       84.21      4.44 o 
   0  12   8      409.10      437.95      7.74 o 
   1  12   8      141.89      135.10      4.10 o 
   2  12   8      211.41      206.05      6.14 o 
   3  12   8        5.63       10.28      5.51 o 
   4  12   8        7.22        5.04      5.67 o 
   5  12   8       11.42       16.09      6.76 o 
  -6  13   8        2.37        1.88      7.25 o 
  -5  13   8        8.01        3.34      7.09 o 
  -4  13   8      193.98      179.02      6.56 o 
  -3  13   8        0.23        2.66      2.80 o 
  -2  13   8       14.83       20.28      2.56 o 
  -1  13   8      162.46      151.92      4.85 o 
   0  13   8      601.65      684.62     10.24 o 
   1  13   8       54.85       64.90      5.06 o 
   2  13   8       12.80       12.96      3.17 o 
   3  13   8        1.63        3.65      5.76 o 
   4  13   8      186.90      182.31     10.48 o 
   5  13   8        0.31       -1.03      5.67 o 
  -6  14   8       33.33       37.26      6.34 o 
  -5  14   8       59.43       66.91      6.82 o 
  -4  14   8      123.05      119.13     10.10 o 
  -3  14   8       37.22       36.00      5.09 o 
  -2  14   8       45.88       39.92      2.90 o 
  -1  14   8       17.52       16.06      2.71 o 
   0  14   8       44.47       54.15      3.47 o 
   1  14   8        8.15        4.22      2.34 o 
   2  14   8      418.19      396.41      9.09 o 
   3  14   8        7.32        5.08      5.63 o 
   4  14   8       10.06        8.03      5.90 o 
   5  14   8        9.83       10.18      9.47 o 
  -6  15   8        0.93       -4.51      4.51 o 
  -5  15   8       88.15       82.83      7.33 o 
  -4  15   8      269.68      245.95      7.71 o 
  -3  15   8        0.18        1.38      4.84 o 
  -2  15   8       33.18       34.72      3.97 o 
  -1  15   8      175.94      167.44      5.26 o 
   0  15   8        7.93        3.65      2.37 o 
   1  15   8        2.56        1.70      3.44 o 
   2  15   8       55.70       60.73      5.63 o 
   3  15   8        8.38       11.28      5.86 o 
   4  15   8       87.15       73.50      8.61 o 
   5  15   8        1.66       -6.22      6.22 o 
  -6  16   8       76.91       77.24      7.90 o 
  -5  16   8       12.53       11.19      5.21 o 
  -4  16   8        1.80        1.82      4.71 o 
  -3  16   8       33.67       28.49      3.86 o 
  -2  16   8        0.13       -3.09      3.09 o 
  -1  16   8      147.53      142.61      5.87 o 
   0  16   8       79.59       96.93      6.04 o 
   1  16   8      185.49      171.70      9.00 o 
   2  16   8        4.34        0.98      5.32 o 
   3  16   8       94.33      107.33     12.01 o 
   4  16   8       22.32       22.15      7.09 o 
   5  16   8        8.45        0.00      8.08 o 
  -5  17   8        3.21       -1.05      5.09 o 
  -4  17   8       56.89      124.89      9.08 o 
  -3  17   8       20.69       23.27      3.46 o 
  -2  17   8        5.90       13.99      4.03 o 
  -1  17   8      280.72      262.01      8.65 o 
   0  17   8       15.64       18.52      4.15 o 
   1  17   8       13.32       17.24      4.26 o 
   2  17   8       55.06       59.48      8.41 o 
   3  17   8      265.16      235.05      9.13 o 
   4  17   8        5.64       -5.82      5.82 o 
  -5  18   8       16.00       13.48      5.98 o 
  -4  18   8       56.54       54.04     22.14 o 
  -3  18   8       23.91       18.27      4.38 o 
  -2  18   8        3.91       -1.00      3.60 o 
  -1  18   8        7.92        2.50      3.73 o 
   0  18   8        8.20       12.62      4.75 o 
   1  18   8      255.82      241.76      8.61 o 
   2  18   8        0.70       -5.29      5.29 o 
   3  18   8       19.85       26.20      7.92 o 
   4  18   8       31.43       42.38      9.96 o 
  -5  19   8       84.23       78.57      9.13 o 
  -4  19   8      141.74      135.01     12.18 o 
  -3  19   8       25.86       26.05      4.83 o 
  -2  19   8        0.16       -1.90      3.56 o 
  -1  19   8       43.61       41.17      6.68 o 
   0  19   8        0.04       -1.42      3.80 o 
   1  19   8        2.54       -2.95      5.45 o 
   2  19   8        2.19       -5.18      5.18 o 
   3  19   8       72.51       68.64     12.46 o 
   4  19   8       25.50       22.55      5.67 o 
  -5  20   8        4.98        2.70      8.75 o 
  -4  20   8        1.86       -0.07      4.61 o 
  -3  20   8       45.52       45.21      6.64 o 
  -2  20   8      160.18      169.51      9.00 o 
  -1  20   8       66.97       73.32      6.02 o 
   0  20   8       89.40      101.39      7.84 o 
   1  20   8       44.71       50.12      7.90 o 
   2  20   8      141.15      144.69     10.67 o 
   3  20   8        7.90       10.29      6.25 o 
   4  20   8       14.70        5.49      5.39 o 
  -4  21   8       15.08        6.44      6.45 o 
  -3  21   8        0.17       -1.88      6.71 o 
  -2  21   8       22.07       27.85      5.36 o 
  -1  21   8        3.59        0.67      4.24 o 
   0  21   8      356.70      418.94     11.95 o 
   1  21   8        4.77       -0.97      5.86 o 
   2  21   8        0.51       -5.43      5.43 o 
   3  21   8        3.30       -0.89      5.88 o 
  -4  22   8       48.43       33.96      6.58 o 
  -3  22   8      129.69      127.60     11.34 o 
  -2  22   8       15.90        3.28      4.57 o 
  -1  22   8       46.81       38.26      5.53 o 
   0  22   8      134.22      166.21     11.28 o 
   1  22   8        8.71        8.76      6.59 o 
   2  22   8       99.82       91.96      9.68 o 
   3  22   8        0.36       -5.90      5.90 o 
  -4  23   8        2.01      -10.30     10.30 o 
  -3  23   8        0.46       -9.58      9.58 o 
  -2  23   8       55.55       53.27      6.15 o 
  -1  23   8       92.13       82.95      6.76 o 
   0  23   8       20.85       23.65      7.72 o 
   1  23   8       36.16       45.68      8.43 o 
   2  23   8       77.93       70.11      9.14 o 
   3  23   8       43.88       45.61     10.19 o 
  -3  24   8       78.00       73.23     10.22 o 
  -2  24   8       24.29       22.97      5.45 o 
  -1  24   8       40.11       45.58      8.75 o 
   0  24   8        0.32       -4.62      7.20 o 
   1  24   8       12.85        7.88      7.03 o 
   2  24   8        0.38       -4.06      6.20 o 
  -3  25   8        4.48       -7.97     10.74 o 
  -2  25   8        1.47       -6.70      6.70 o 
  -1  25   8       89.15       85.20     10.42 o 
   0  25   8       94.34      107.48     14.01 o 
   1  25   8        4.21        8.54      7.50 o 
   2  25   8        6.41        6.75      8.86 o 
  -2  26   8       28.82        8.64     10.85 o 
  -1  26   8       19.46       14.73      7.88 o 
   0  26   8        0.50        2.63      7.55 o 
   1  26   8       31.69       30.23     11.29 o 
  -7   0   9       35.43       33.77      7.64 o 
  -5   0   9       83.19       89.68      8.75 o 
  -3   0   9       20.27       19.99      4.40 o 
  -1   0   9      323.17      305.51      9.25 o 
   5   0   9       53.75       56.13      9.74 o 
  -7   1   9       34.89       51.11      8.91 o 
  -6   1   9       25.33       34.16      5.09 o 
  -5   1   9       62.15       54.99      5.32 o 
  -4   1   9        0.39       13.48      4.70 o 
  -3   1   9      307.59      292.07      6.03 o 
  -2   1   9      146.68      144.17      4.91 o 
  -1   1   9      521.77      508.86      9.11 o 
   0   1   9        2.20        2.57      2.66 o 
   1   1   9        2.77        7.20      3.03 o 
   4   1   9      276.75      305.24     15.72 o 
   5   1   9      177.52      170.23      9.00 o 
  -7   2   9        4.57       12.55      4.81 o 
  -6   2   9        1.69       -0.67      4.15 o 
  -5   2   9      150.29      147.09      7.01 o 
  -4   2   9      304.54      284.30      6.76 o 
  -3   2   9      246.10      235.52      5.48 o 
  -2   2   9       14.69       16.26      2.39 o 
  -1   2   9       66.61       68.88      3.50 o 
   0   2   9      552.09      656.02     11.27 o 
   1   2   9       28.32       26.62      3.77 o 
   3   2   9      221.14      222.76     12.95 o 
   4   2   9        9.59        3.54      5.76 o 
   5   2   9       11.79       16.39      8.97 o 
  -6   3   9       13.41       13.87      5.20 o 
  -5   3   9       16.20       17.31      4.30 o 
  -4   3   9       62.16       66.22      4.43 o 
  -3   3   9      178.84      168.04      4.70 o 
  -2   3   9      355.70      361.96      6.51 o 
   3   0   9        0.02        0.33      4.87 o 
  -1   3   9       54.26       54.02      3.27 o 
   0   3   9       10.76       16.12      4.07 o 
   1   3   9        0.50       -0.20      3.54 o 
   2   3   9      153.87      157.53      5.99 o 
   3   3   9       51.81       34.54      8.19 o 
   4   3   9       20.72       29.01     10.41 o 
   5   3   9        1.43        2.08      6.25 o 
  -6   4   9      134.95      129.15      7.16 o 
  -5   4   9        7.29       10.53      6.75 o 
  -4   4   9      259.44      233.02      7.25 o 
  -3   4   9       87.82       94.29      3.99 o 
  -2   4   9        1.45        3.06      2.18 o 
  -1   4   9      374.76      365.01      7.05 o 
   0   4   9      344.64      372.37     11.89 o 
   1   4   9       45.79       52.32      3.80 o 
   2   4   9        1.81        1.46      3.48 o 
   3   4   9        0.28       -2.53     12.73 o 
   4   4   9      402.49      392.55     14.41 o 
   5   4   9        0.54        0.11      5.65 o 
  -6   5   9       29.17       33.71      5.01 o 
  -5   5   9       58.07       61.76      5.52 o 
  -4   5   9       72.72       76.93      5.04 o 
  -3   5   9      349.51      342.50      7.26 o 
  -2   5   9      355.10      347.24      7.70 o 
  -1   5   9       13.24        8.67      2.28 o 
   0   5   9       18.22       20.73      3.00 o 
   1   5   9      201.29      203.77      4.91 o 
   2   5   9      113.05      113.45      4.55 o 
   3   5   9      145.57      154.43      9.30 o 
   4   5   9        2.01       12.39      6.01 o 
   5   5   9       10.12       10.03      6.72 o 
  -6   6   9        0.12       -1.07      3.71 o 
  -5   6   9      140.27      135.38      6.77 o 
  -4   6   9      416.21      406.37     10.84 o 
  -3   6   9      227.52      215.39      5.88 o 
  -2   6   9       37.42       35.57      3.03 o 
  -1   6   9       29.62       35.15      2.94 o 
   0   6   9        8.83       14.44      2.55 o 
   1   6   9       91.09       84.54      4.52 o 
   2   6   9        8.90       11.95      2.80 o 
   3   6   9      439.30      430.57     15.61 o 
   4   6   9       75.92       84.60      8.74 o 
   5   6   9       98.56      107.57     10.18 o 
  -6   7   9        3.52       11.90      4.34 o 
  -5   7   9       47.87       50.25     10.35 o 
  -4   7   9        2.08       15.50      4.98 o 
  -3   7   9       65.61       64.23      5.34 o 
  -2   7   9        2.40        6.83      3.88 o 
  -1   7   9      351.16      349.11      6.99 o 
   0   7   9      209.17      244.06      6.05 o 
   1   7   9      102.78      103.44      3.92 o 
   2   7   9      182.62      177.70      6.26 o 
   3   7   9      133.45      146.55     11.29 o 
   4   7   9      157.75      207.73     11.14 o 
   5   7   9        6.10        3.81      6.50 o 
  -6   8   9        0.42       -2.59      3.80 o 
  -5   8   9      105.97      111.17      6.81 o 
  -4   8   9      114.87      112.89      6.53 o 
  -3   8   9       64.91       65.39      4.42 o 
  -2   8   9        9.20       10.14      3.18 o 
  -1   8   9       80.33       90.08      3.79 o 
   0   8   9      178.72      206.88      5.70 o 
   1   8   9        1.29        5.32      2.42 o 
   2   8   9       29.64       28.18      2.79 o 
   3   8   9      103.37      112.59      8.96 o 
   4   8   9      220.35      212.59     15.50 o 
   5   8   9       24.18       13.61      7.09 o 
  -6   9   9       83.08       81.49      9.52 o 
  -5   9   9       31.14       29.10      9.47 o 
  -4   9   9        1.01       -0.93      3.28 o 
  -3   9   9       23.19       26.58      4.10 o 
  -2   9   9        6.67        4.19      2.23 o 
  -1   9   9      209.67      196.63      5.75 o 
   0   9   9      206.05      227.28      6.04 o 
   1   9   9       83.34       81.14      4.62 o 
   2   9   9      426.97      423.67      8.89 o 
   3   9   9        2.67        2.38      5.01 o 
   4   9   9        5.15        6.27      5.78 o 
   5   9   9       41.01       46.00      8.40 o 
  -6  10   9       17.24       25.13      6.98 o 
  -5  10   9        4.05        5.48      3.76 o 
  -4  10   9      350.82      323.40      9.82 o 
  -3  10   9       14.94       16.00      3.72 o 
  -2  10   9        1.24       -1.16      2.08 o 
  -1  10   9       90.05       92.12      4.52 o 
   0  10   9      153.84      151.16      5.14 o 
   1  10   9       76.95       75.34      3.91 o 
   2  10   9      133.23      133.11      8.47 o 
   3  10   9       23.00       23.62      6.29 o 
   4  10   9      214.32      196.12     12.95 o 
   5  10   9        0.37        4.73      6.25 o 
  -6  11   9       46.25       55.91      8.41 o 
  -5  11   9       84.45       71.91      5.95 o 
  -4  11   9        1.20       -2.01      3.27 o 
  -3  11   9       37.90       39.73      7.39 o 
  -2  11   9       98.01      100.77      4.41 o 
  -1  11   9       71.27       77.66      4.38 o 
   0  11   9        1.80        4.87      2.60 o 
   1  11   9      340.07      315.55      7.60 o 
   2  11   9      223.71      232.99      7.98 o 
   3  11   9       51.24       51.15      7.52 o 
   4  11   9        6.70       -0.37     10.91 o 
   5  11   9       15.32       15.67      7.26 o 
  -6  12   9        0.20        0.66      5.54 o 
  -5  12   9        0.33        1.41      4.59 o 
  -4  12   9        5.72        1.14      3.32 o 
  -3  12   9       25.45       33.19      4.07 o 
  -2  12   9       55.62       59.15      4.46 o 
  -1  12   9      545.67      529.84     11.23 o 
   0  12   9      614.29      701.02     11.94 o 
   1  12   9       52.87       56.55      8.01 o 
   2  12   9        0.16       -0.67      3.12 o 
   3  12   9       42.70       56.64      7.90 o 
   4  12   9        3.20       -1.77      5.88 o 
   5  12   9       25.94       21.37      8.97 o 
  -6  13   9       13.91       20.81      6.86 o 
  -5  13   9       28.85       31.78      7.09 o 
  -4  13   9        1.70       16.34      3.93 o 
  -3  13   9       68.19       61.55      4.71 o 
  -2  13   9       65.43       64.86      6.30 o 
  -1  13   9       15.37       13.63      4.53 o 
   0  13   9        9.50       16.86      3.93 o 
   1  13   9      323.98      321.68      9.30 o 
   2  13   9       17.56       15.86      3.76 o 
   3  13   9      433.82      426.13     15.24 o 
   4  13   9        9.28        3.97      6.25 o 
  -5  14   9        0.67       -4.76      4.76 o 
  -4  14   9       38.92       44.81      4.72 o 
  -3  14   9        9.79       12.74      3.52 o 
  -2  14   9       75.06       77.56      6.72 o 
  -1  14   9      291.57      267.61      9.95 o 
   0  14   9       49.56       67.37      5.53 o 
   1  14   9      409.11      387.25     10.30 o 
   2  14   9       27.40       35.91      7.10 o 
   3  14   9       49.80       52.78      9.91 o 
   4  14   9        0.04       -0.09      5.94 o 
  -5  15   9      168.21      177.66      9.40 o 
  -4  15   9        4.52       17.52      5.25 o 
  -3  15   9      108.75       98.18      5.65 o 
  -2  15   9      149.56      149.82      8.28 o 
  -1  15   9        0.33        2.46      3.71 o 
   0  15   9       34.89       50.83      5.53 o 
   1  15   9       24.57       34.00      7.52 o 
   2  15   9      105.12      118.97      9.73 o 
   3  15   9      111.27      115.59      7.79 o 
   4  15   9        3.64        4.43      9.96 o 
  -5  16   9       41.29       41.33      9.30 o 
  -4  16   9        2.37        5.07      4.09 o 
  -3  16   9      100.77       96.74      8.80 o 
  -2  16   9        1.04        0.61      4.43 o 
  -1  16   9        1.50        1.79      3.74 o 
   0  16   9      658.57      764.75     15.58 o 
   1  16   9       17.20       19.73      4.45 o 
   2  16   9        2.19        5.40      5.95 o 
   3  16   9       57.03       36.31      6.16 o 
   4  16   9       51.62       54.70      8.92 o 
  -5  17   9        3.24       -5.47      5.87 o 
  -4  17   9        1.04       -3.79      6.35 o 
  -3  17   9      115.56      102.61      7.78 o 
  -2  17   9        8.48        7.75      4.63 o 
  -1  17   9        0.42        1.24      3.92 o 
   0  17   9       57.59       58.17      5.63 o 
   1  17   9       44.65       40.10      5.28 o 
   2  17   9      200.77      198.51     11.44 o 
   3  17   9        6.38        7.40      6.66 o 
   4  17   9       21.46        8.97      8.30 o 
  -5  18   9       29.61       31.55      7.53 o 
  -4  18   9      122.48      119.62     19.98 o 
  -3  18   9       25.37       17.27      5.25 o 
  -2  18   9       13.54        9.47      4.24 o 
  -1  18   9       15.25       15.88      4.45 o 
   0  18   9       50.42       50.61      5.59 o 
   1  18   9        2.03       -2.70      3.88 o 
   2  18   9        1.26        0.29      6.20 o 
   3  18   9       61.61       63.33      8.82 o 
  -4  19   9        8.13        4.74     17.27 o 
  -3  19   9       87.88       87.75      7.75 o 
  -2  19   9        7.51        5.61      4.29 o 
  -1  19   9      136.86      142.50     10.15 o 
   0  19   9       43.21       54.97      5.85 o 
   1  19   9        0.57        0.75      6.19 o 
   2  19   9      215.44      225.31     12.30 o 
   3  19   9       30.40       21.82      7.31 o 
  -4  20   9        4.36       -2.44      7.36 o 
  -3  20   9       47.29       46.80      6.64 o 
  -2  20   9       70.05       68.15      6.28 o 
  -1  20   9        8.25        9.09      4.41 o 
   0  20   9        2.76        4.37      4.30 o 
   1  20   9        0.78       -2.98      6.33 o 
   2  20   9        5.44       10.01      7.05 o 
   3  20   9       66.47       72.95      9.46 o 
  -3  21   9        3.77        2.80      5.02 o 
  -2  21   9       35.69       40.97      5.71 o 
  -1  21   9       55.01       64.02      6.22 o 
   0  21   9        0.63       -4.17      4.17 o 
   1  21   9      180.08      166.80     11.37 o 
   2  21   9        1.89        7.65      6.72 o 
  -3  22   9        0.66       -2.17      7.51 o 
  -2  22   9        5.36        3.26      4.47 o 
  -1  22   9      160.72      142.64     10.47 o 
   0  22   9       14.18       10.73      7.50 o 
   1  22   9      107.46      114.62     10.99 o 
   2  22   9        7.83        0.12      6.66 o 
  -2  23   9      108.47       97.03      9.12 o 
  -1  23   9        1.80        1.46      4.75 o 
   0  23   9       10.56        6.85      7.69 o 
   1  23   9       22.45       35.27      8.48 o 
  -2  24   9        0.11       -6.14      6.98 o 
  -1  24   9        2.95       -8.60     12.18 o 
   0  24   9       75.34       82.53     10.62 o 
   1  24   9       15.28       -3.10      9.08 o 
  -6   0  10      118.55      129.76     11.18 o 
  -4   0  10       30.16       28.90      6.20 o 
  -2   0  10        5.14        3.19      4.26 o 
   0   0  10       12.49       24.25      5.31 o 
  -6   1  10       19.94       19.98      5.08 o 
  -5   1  10       47.33       51.77      5.64 o 
  -4   1  10      137.54      175.23      7.51 o 
  -3   1  10      140.76      132.53      6.46 o 
  -2   1  10        0.22       -1.80      2.62 o 
  -1   1  10        0.95        5.72      2.86 o 
   0   1  10      163.72      191.54      7.24 o 
  -6   2  10        3.99        2.79      4.38 o 
  -5   2  10       73.40       62.32      6.81 o 
  -4   2  10        3.34        5.19      3.71 o 
  -3   2  10        1.82        3.25      3.13 o 
  -2   2  10      123.59      139.13      6.33 o 
  -1   2  10      215.42      215.85      6.64 o 
   0   2  10        6.34        4.03      4.42 o 
  -6   3  10       41.66       52.26      5.83 o 
  -5   3  10        6.58        7.36      4.13 o 
  -4   3  10       49.19       51.71      5.32 o 
  -3   3  10       11.84        7.96      3.64 o 
  -2   3  10      218.14      215.62      6.89 o 
  -1   3  10       26.09       25.27      3.51 o 
   0   3  10       15.75       19.24      3.99 o 
   1   3  10       24.34       20.02      4.11 o 
   5   3  10       17.02       17.38      8.86 o 
  -6   4  10        9.14       11.77      6.20 o 
  -5   4  10       36.45       35.71      5.08 o 
  -4   4  10       27.47       66.10      5.71 o 
  -3   4  10       34.11       36.89      4.66 o 
  -2   4  10       19.91       18.32      2.94 o 
  -1   4  10      150.48      162.58      5.97 o 
   0   4  10       11.25       15.17      4.59 o 
   1   4  10       59.73       58.07     11.40 o 
   4   4  10        8.38       15.06      7.86 o 
   5   4  10        0.89        1.88      7.86 o 
  -6   5  10       24.32       31.52      5.24 o 
  -5   5  10       46.08       51.16      7.42 o 
  -4   5  10       32.71       34.39      4.84 o 
  -3   5  10       65.83       62.96      9.96 o 
  -2   5  10        6.51        5.38      2.78 o 
  -1   5  10       10.64       10.18      2.67 o 
   0   5  10       89.05      104.52      6.41 o 
   1   5  10        0.18        2.04      5.37 o 
   4   0   9        0.00       -4.76      4.76 o 
   3   5  10      138.13      153.89     11.96 o 
   4   5  10      136.89      156.55     12.62 o 
  -6   6  10        3.10        5.24      4.49 o 
  -5   6  10       29.49       26.40      5.09 o 
  -4   6  10        1.36       12.78      4.11 o 
  -3   6  10       44.12       46.92      4.98 o 
  -2   6  10      154.74      152.12      5.56 o 
  -1   6  10       65.01       65.64      4.37 o 
   0   6  10        0.11        2.40      2.88 o 
   1   6  10       16.68       13.51      5.09 o 
   2   6  10       26.08       30.00      7.97 o 
   3   6  10       38.33       44.51      9.08 o 
   4   6  10       11.45       16.61      9.24 o 
  -6   7  10       35.16       37.90      5.59 o 
  -5   7  10        0.75        4.49      3.83 o 
  -4   7  10      250.46      250.71      8.96 o 
  -3   7  10      108.83      117.34      6.54 o 
  -2   7  10      174.94      191.21      7.54 o 
  -1   7  10       19.68       13.63      3.83 o 
   0   7  10       37.27       37.05      4.65 o 
   1   7  10        0.77        0.43      5.59 o 
   2   7  10        1.38        0.69      3.83 o 
   3   7  10       26.65       17.05      7.64 o 
   4   7  10       66.80       43.74      8.06 o 
  -6   8  10       26.48       24.85      5.14 o 
  -5   8  10       23.74       20.77      4.54 o 
  -4   8  10       35.63       61.29      5.64 o 
  -3   8  10        3.29        8.93      3.72 o 
  -2   8  10       29.37       33.79      4.42 o 
  -1   8  10       55.17       52.48      7.09 o 
   0   8  10      100.40      129.20      9.08 o 
   1   8  10       54.08       58.42      5.98 o 
   2   8  10       39.21       33.01      5.26 o 
   3   8  10       98.84      104.40     11.63 o 
   4   8  10        5.39        6.03      9.19 o 
  -5   9  10        0.78        5.80      3.91 o 
  -4   9  10        6.44        3.86      3.63 o 
  -3   9  10       93.81      107.74     10.52 o 
  -2   9  10        9.21       11.48      3.85 o 
  -1   9  10        6.79        1.00      4.65 o 
   0   9  10      281.72      324.40     11.74 o 
   1   9  10        6.78        3.31      7.58 o 
   2   9  10        3.65       -2.32      5.48 o 
   3   9  10       18.04       19.82      6.54 o 
   4   9  10        7.55       10.91      6.98 o 
  -5  10  10      100.90       82.54      6.81 o 
  -4  10  10        2.05       25.37      4.46 o 
  -3  10  10      105.24      107.34      6.35 o 
  -2  10  10        0.99        3.90      3.29 o 
  -1  10  10       25.79       25.11      6.42 o 
   0  10  10        7.28        4.14      5.98 o 
   1  10  10       15.71        8.61      6.14 o 
   2  10  10       40.83       40.41      4.70 o 
   3  10  10      131.14      131.64     14.23 o 
   4  10  10       17.99       30.24      7.52 o 
  -5  11  10        5.84       13.51      4.25 o 
  -4  11  10        8.57       10.20      3.87 o 
  -3  11  10       18.96       24.58      4.50 o 
  -2  11  10       80.01       76.17      8.41 o 
  -1  11  10      110.52      108.12      7.43 o 
   0  11  10       78.47      109.83      7.47 o 
   1  11  10      134.23      140.82      7.89 o 
   2  11  10       40.82       34.93      5.01 o 
   3  11  10        1.06       -2.93      5.61 o 
   4  11  10        0.60        5.21      6.87 o 
  -5  12  10       55.10       50.79     11.18 o 
  -4  12  10       27.27       26.41      5.59 o 
  -3  12  10       18.73       19.35      4.11 o 
  -2  12  10       10.71        9.72      4.47 o 
  -1  12  10      163.24      148.20      7.92 o 
   0  12  10        0.06        1.03      4.06 o 
   1  12  10       84.10       80.75     11.29 o 
   2  12  10      108.75      115.44      9.51 o 
   3  12  10       75.01       72.34      8.97 o 
   4  12  10        8.43        3.63      6.88 o 
  -5  13  10        0.13        8.05      4.18 o 
  -4  13  10        1.01        6.04      9.24 o 
  -3  13  10        1.84        1.13      3.39 o 
  -2  13  10       62.39       47.59      6.24 o 
  -1  13  10       17.15       10.46      6.14 o 
   0  13  10      331.60      354.79     11.70 o 
   1  13  10      101.53      105.70     11.18 o 
   2  13  10      113.72      118.69      7.35 o 
   3  13  10        4.23       -3.30      5.21 o 
   4  13  10       31.59       18.71      9.85 o 
  -5  14  10        5.20       12.62      6.53 o 
  -4  14  10        9.32       10.98      3.93 o 
  -3  14  10        2.40        3.61      3.45 o 
  -2  14  10       24.03       23.83      5.38 o 
  -1  14  10        1.19        2.20      4.40 o 
   0  14  10       40.09       47.30      6.02 o 
   1  14  10        4.14        3.45      5.07 o 
   2  14  10       76.84       89.37     10.79 o 
   3  14  10        7.96        8.49      5.20 o 
  -4  15  10      123.50      121.39      7.24 o 
  -3  15  10       20.96       21.36      6.09 o 
  -2  15  10        5.33        2.23      4.32 o 
  -1  15  10       65.35       51.10      6.57 o 
   0  15  10       32.46       37.12      7.25 o 
   1  15  10       61.39       65.05      6.07 o 
   2  15  10      120.00      114.28     10.29 o 
   3  15  10        5.40        5.21      6.51 o 
  -4  16  10       32.83       33.93      6.12 o 
  -3  16  10       11.64        8.93      5.11 o 
  -2  16  10       85.98       90.72     11.96 o 
  -1  16  10      118.34      116.49     23.36 o 
   0  16  10      118.02      131.69      8.25 o 
   1  16  10       94.46       85.25      6.69 o 
   2  16  10       11.14       20.37      7.33 o 
   3  16  10       35.35       35.29      8.13 o 
  -4  17  10        8.94       12.81      7.04 o 
  -3  17  10       21.08       24.09      9.13 o 
  -2  17  10       41.03       46.59      8.30 o 
  -1  17  10        0.33       -0.17      8.14 o 
   0  17  10        1.01        2.19      4.25 o 
   1  17  10       21.73       16.22      4.99 o 
   2  17  10       25.03       23.08      7.60 o 
   3  17  10        7.10       11.63      8.64 o 
  -4  18  10       25.16       35.88     10.24 o 
  -3  18  10       23.04       24.66      5.89 o 
  -2  18  10       15.63        9.75      5.25 o 
  -1  18  10       73.92       57.23      6.92 o 
   0  18  10        6.54        3.44      4.43 o 
   1  18  10        5.17       -1.38      5.96 o 
   2  18  10        1.15       -2.99      6.62 o 
  -3  19  10      131.26      114.30      8.84 o 
  -2  19  10       69.57       56.56      7.02 o 
  -1  19  10        3.19        6.61      4.96 o 
   0  19  10        0.02       -4.04      4.38 o 
   1  19  10       36.40       38.39      8.37 o 
   2  19  10        2.72        4.07      7.10 o 
  -3  20  10        3.60        1.12      5.03 o 
  -2  20  10       17.52       13.05      5.77 o 
  -1  20  10        1.40       -2.54      6.48 o 
   0  20  10       30.21       29.02      5.69 o 
   1  20  10        4.14       -0.10      7.08 o 
  -2  21  10       22.29       16.28      7.36 o 
  -1  21  10       27.39       28.47      8.09 o 
   0  21  10      100.74      117.97     17.50 o 
   1  21  10       23.81       16.16     10.41 o 
  -1  22  10       46.99       23.97      6.70 o 
   0  22  10        0.34       -2.10     10.08 o 
  -5   0  11       14.76       13.73      7.20 o 
  -3   0  11       53.39       55.36      7.75 o 
  -1   0  11        0.80        1.77      4.98 o 
  -5   1  11      169.26      178.69      8.30 o 
  -4   1  11       27.88       40.76      5.17 o 
  -3   1  11        5.02        6.30      3.98 o 
  -2   1  11       25.22       38.26      4.85 o 
  -1   1  11       55.91       59.58     10.46 o 
   0   1  11       80.67      102.30      8.64 o 
  -5   2  11       61.41       69.20      9.08 o 
  -4   2  11        2.38        5.67      4.15 o 
  -3   2  11        6.54        5.31      3.76 o 
  -2   2  11      299.69      327.49     10.06 o 
  -1   2  11       12.97       12.38      3.80 o 
   0   2  11       68.34       73.18      7.75 o 
  -5   3  11       38.37       40.42      5.59 o 
  -4   3  11      138.94      141.10      7.35 o 
  -3   3  11        2.24        8.25      6.59 o 
  -2   3  11        1.01        2.73      3.67 o 
  -1   3  11       40.97       39.90      4.81 o 
   0   3  11       75.02       79.83      8.08 o 
  -5   4  11        7.48        9.91      4.43 o 
  -4   4  11       49.54       50.36      7.36 o 
  -3   4  11        2.00        3.81      3.82 o 
  -2   4  11        0.14       -1.22      4.21 o 
  -1   4  11       39.65       41.08      4.80 o 
   0   4  11      112.50      119.46      9.08 o 
  -5   5  11       14.89       15.49      4.77 o 
  -4   5  11       56.01       70.24      6.11 o 
  -3   5  11        4.49        8.14      4.87 o 
  -2   5  11       22.86       20.02      4.34 o 
  -1   5  11       56.16       50.93      7.53 o 
   0   5  11       52.91       51.70      7.20 o 
   1   5  11       23.19       19.60      5.87 o 
  -5   6  11       36.06       41.11      5.64 o 
  -4   6  11        0.20        4.36      3.94 o 
  -3   6  11      129.94      132.52      6.88 o 
  -2   6  11        1.64        4.32     10.52 o 
  -1   6  11       34.44       26.68      6.20 o 
   0   6  11        2.80        6.42      5.20 o 
   1   6  11       10.44        7.64      5.43 o 
  -5   7  11       51.39       60.95      6.18 o 
  -4   7  11        7.57       10.51      4.26 o 
  -3   7  11        1.25        5.02      3.98 o 
  -2   7  11       78.57       82.03     12.18 o 
  -1   7  11      414.28      402.56     16.16 o 
   0   7  11       13.26       19.82      5.87 o 
   1   7  11       12.36       18.05      5.98 o 
  -5   8  11        1.68        5.24      5.59 o 
  -4   8  11       20.57       24.88      4.77 o 
  -3   8  11       61.31       64.74     12.84 o 
  -2   8  11       30.49       36.32      4.77 o 
  -1   8  11       23.62       24.25      6.20 o 
   0   8  11        7.56       10.30      5.43 o 
   1   8  11      172.77      183.56     10.96 o 
   3   8  11        4.66       -7.42      7.42 o 
  -5   9  11       35.92       33.23      5.44 o 
  -4   9  11       63.07       61.71      6.03 o 
  -3   9  11       22.62       28.97      4.88 o 
  -2   9  11       27.54       21.15      5.98 o 
  -1   9  11       13.10       17.71      5.76 o 
   0   9  11      109.81      120.46      9.63 o 
   1   9  11        1.56        3.88      5.20 o 
   2   9  11       21.53       20.26      8.41 o 
   3   9  11       60.43       40.08     10.41 o 
  -4  10  11      108.55      114.48     10.35 o 
  -3  10  11       22.47       14.29      4.59 o 
  -2  10  11      182.32      167.29     10.96 o 
  -1  10  11       14.60        9.63      5.31 o 
   0  10  11        8.08       12.84      5.54 o 
   1  10  11       10.42        3.60      4.40 o 
   2  10  11      159.28      159.04      8.59 o 
   3  10  11        0.06       -0.68      5.32 o 
  -4  11  11       77.65       70.92      9.96 o 
  -3  11  11       26.65       20.59      4.71 o 
  -2  11  11       49.00       70.97      8.53 o 
  -1  11  11      102.56       69.97      8.41 o 
   0  11  11       79.19       88.02      9.30 o 
   1  11  11       47.30       60.68      6.98 o 
   2  11  11        4.71        0.62      5.43 o 
   3  11  11        1.01       -6.98      6.98 o 
  -4  12  11        3.95        6.95      4.38 o 
  -3  12  11       15.22        8.73      4.48 o 
  -2  12  11       41.95       36.76      7.20 o 
  -1  12  11      125.01      111.38      9.96 o 
   0  12  11       39.82       49.40      7.58 o 
   1  12  11       26.50       26.37      5.72 o 
   2  12  11        7.91        5.72      5.05 o 
   3  12  11        2.21        6.53      7.97 o 
  -4  13  11        3.68        6.06      4.11 o 
  -3  13  11        2.57       -1.55      5.09 o 
  -2  13  11       21.63       28.56      6.86 o 
  -1  13  11       37.95       32.96      5.88 o 
   0  13  11       25.36       27.66      5.63 o 
   1  13  11        0.36       -1.72      4.46 o 
   2  13  11       56.77       69.97     11.85 o 
  -3  14  11      115.76       99.42      9.96 o 
  -2  14  11        9.61        9.52      5.54 o 
  -1  14  11       11.96        5.87      4.91 o 
   0  14  11        3.84       -1.63      6.03 o 
   1  14  11        0.09       -1.18      4.65 o 
   2  14  11       16.20       20.48      9.52 o 
  -3  15  11        0.70        7.09      5.43 o 
  -2  15  11       41.02       32.21      8.53 o 
  -1  15  11      105.76      107.22      8.48 o 
   0  15  11       68.83       83.05      7.74 o 
   1  15  11       60.95       60.51      7.10 o 
   2  15  11        0.59       -3.99      8.19 o 
  -3  16  11       76.95       67.65      8.97 o 
  -2  16  11       85.15       96.04      8.30 o 
  -1  16  11       15.84       10.97      6.53 o 
   0  16  11       18.21       23.56      5.82 o 
   1  16  11       20.74       24.72      6.16 o 
  -2  17  11        6.51        5.06      5.34 o 
   3   0  11        0.05       -0.44      5.43 o 
  -1  17  11        8.11        4.28      5.81 o 
   0  17  11       60.72       54.34      7.53 o 
   1  17  11        1.96       -2.60      6.14 o 
  -2  18  11      125.28      100.95      8.75 o 
  -1  18  11       21.39       20.54      7.64 o 
   0  18  11        8.13        1.69      5.07 o 
  -4   0  12      104.73      101.41     10.19 o 
  -2   0  12       29.43       25.80      6.64 o 
  -4   1  12        9.63       13.45      9.24 o 
  -3   1  12        2.28       13.62      4.62 o 
  -2   1  12        4.28        3.01      3.83 o 
  -1   1  12       33.71       34.14      4.89 o 
  -4   2  12       10.57       13.04      4.70 o 
  -3   2  12        3.52        3.32      4.07 o 
  -2   2  12        2.00       -0.06      3.80 o 
  -1   2  12      495.69      510.79     13.27 o 
   0   2  12       18.44       20.04      6.09 o 
  -4   3  12       79.46       82.12      6.81 o 
  -3   3  12       52.67       54.43      8.30 o 
  -2   3  12        1.49        5.91      3.90 o 
  -1   3  12       36.06       35.21      7.31 o 
   0   3  12       44.98       53.70      7.42 o 
  -4   4  12        3.21        8.01      4.61 o 
  -3   4  12       61.00       53.94      5.79 o 
  -2   4  12        0.86        1.01      6.75 o 
  -1   4  12        0.06        6.20      5.20 o 
   0   4  12       15.02       29.34      6.64 o 
  -4   5  12        1.28       16.25      5.26 o 
  -3   5  12        0.22        4.63      3.99 o 
  -2   5  12       56.19       48.84      5.51 o 
  -1   5  12        1.18        4.76      5.43 o 
   0   5  12        6.68       14.17      5.87 o 
  -4   6  12      118.31      130.84     12.90 o 
  -3   6  12        1.97        3.52      4.10 o 
  -2   6  12        0.74        0.90      5.31 o 
  -1   6  12        0.51       11.18      5.65 o 
   0   6  12       79.90       98.31      9.41 o 
  -4   7  12        4.72       15.96      4.96 o 
  -3   7  12       20.54       14.17      4.62 o 
  -2   7  12      185.05      183.34     11.63 o 
  -1   7  12       29.84       21.04      6.31 o 
   0   7  12      127.18      154.45     10.96 o 
   1   7  12       13.54       10.41      5.87 o 
  -3   8  12       20.04       22.12      4.85 o 
  -2   8  12        1.63        1.33      5.31 o 
  -1   8  12       42.56       45.39      7.75 o 
   0   8  12      149.72      172.05     11.51 o 
   1   8  12        2.67        2.77      5.65 o 
  -3   9  12       85.82       89.52     19.49 o 
  -2   9  12        2.43        3.21      5.65 o 
  -1   9  12       84.81       97.98      9.63 o 
   0   9  12        0.19       -5.09      5.09 o 
   1   9  12        5.47        1.00      5.65 o 
  -3  10  12        1.83        1.19      3.97 o 
  -2  10  12        3.44        1.66      5.31 o 
  -1  10  12      273.35      269.92     14.06 o 
   0  10  12        0.01       -1.33      5.43 o 
   1  10  12       31.48       41.52      8.08 o 
  -3  11  12       87.89       71.74      9.41 o 
  -2  11  12       30.00       28.68      6.64 o 
  -1  11  12      103.60      119.68     10.74 o 
   0  11  12        0.80        2.10      5.54 o 
   1  11  12        7.64        1.22      6.09 o 
  -2  12  12        6.68        1.44      5.31 o 
  -1  12  12       28.75       24.58      7.20 o 
   0  12  12       75.29       86.03      9.74 o 
   1  12  12       64.09       60.12      9.19 o 
  -2  13  12      130.41      120.79     11.07 o 
  -1  13  12        9.61       13.29      6.31 o 
   0  13  12       17.79       17.60      6.98 o 
  -1  14  12       24.34       20.15      6.86 o 
   0  14  12       92.12      118.80     11.29 o 
  -1   0  13        3.84        7.75      6.20 o 
  -2   1  13       34.93       32.03     11.40 o 
  -1   1  13        6.24        5.31      5.98 o 
  -2   2  13        3.16        9.39      4.49 o 
  -1   2  13       20.45       17.27      6.64 o 
  -2   3  13       17.10       19.54      5.26 o 
  -1   3  13        4.94       12.07      6.20 o 
  -2   4  13       25.39       24.92      5.28 o 
  -1   4  13        2.32       12.51      6.09 o 
  -1   5  13        1.62       -2.44      5.54 o 
   0   5  13       19.32       19.93      6.98 o 
  -1   6  13      145.88      137.29     10.96 o 
                                                 
